# Supplementary material for: In vitro Neuroprotective Potential and Lipidomics Study of Olive Leaves Extracts Enriched in Triterpenoids
Source: Front Nutr. 2021 Oct 11;8:769218. doi: 10.3389/fnut.2021.769218 (PMC8542692; doi:10.3389/fnut.2021.769218)
Supplement: Supplementary file 1 [file Table_1.XLSX]

## Sheet: Hoja1
CSH-QTOF MS/MS Internal Standards	Concentration (ng/mL)
CE (22:1)	21995
LPC (17:0)	1091
Cer (d18:1/17:0)	545
MG (17:0/0:0/0:0)	4364
DG (18:1/2:0/0:0)	13091
TG (17:0/17:1/17:0)-d5	682
