# Supplementary material for: In vitro Neuroprotective Potential and Lipidomics Study of Olive Leaves Extracts Enriched in Triterpenoids
Source: Front Nutr. 2021 Oct 11;8:769218. doi: 10.3389/fnut.2021.769218 (PMC8542692; doi:10.3389/fnut.2021.769218)
Supplement: Supplementary file 2 [file Table_2.XLSX]

## Sheet: CSH-QTOF MSMS (+)
Average Rt(min)	Average Mz	Lipid name	Adduct type	Treated_1	Treated_2	Treated_3	Treated_4	Treated_5	Control_1	Control_2	Control_3	Control_4	Control_5	Average	Standard Deviation	RSD (%)
11.8482	1436.31494_1431.36206_1076.01575_729.65204_724.69745	1_CE 22:1; iSTD	[2M+Na]_[2M+NH4]_[M+Chol-head-H2O+H]_[M+Na]+_[M+NH4]+	89627	90841	93830	92138	95724	74917	97177	83642	89672	98001	90556.9	6938.64	7.66219
6.06733	552.5351_534.52472_574.5166	1_Cer d18:1/17:0; iSTD	[M+H]+_[M+H-H2O]+_[M+Na]+_	114856	119854	131476	120461	123601	106492	133111	116268	125586	132788	122449	8656.39	7.06937
0.75	341.28	1_CUDA; iSTD	[M+H]+	61800	60433	68452	65960	64455	62279	63452	58547	60761	64079	63021.8	2893.64	4.59149
3.23933	437.26666_421.29221_416.33682	1_DG 18:1/2:0/0:0; iSTD	[M+K]+_[M+Na]+_[M+NH4]+	146594	165237	174817	159534	171353	138758	173581	162085	163199	172351	162751	11939.3	7.33592
1.804	510.356	1_LPC 17:0; iSTD	[M+H]+	349688	344234	388904	345590	366058	298854	371683	358628	360243	376413	356030	24548.6	6.8951
3.08667	362.32623_345.30014_367.28116	1_MG 17:0/0:0/0:0; iSTD	[M+NH4]+_[M+H]+_[M+Na]+	39902	40039	43629	41357	41698	33175	43227	40800	40212	42459	40649.8	2932.74	7.21465
11.1547	890.76135_874.78754_869.83405	1_TG d5 17:0/17:1/17:0; iSTD	[M+K]+_[M+Na]+_[M+NH4]+	167290	171593	182323	171326	199020	121929	251514	167165	193659	206561	183238	33521.2	18.2938

## Sheet: CSH-QTOF MSMS (-)
Average Rt(min)	Average Mz	Lipid name	Adduct type	Treated_1	Treated_2	Treated_3	Treated_4	Treated_5	Control_1	Control_2	Control_3	Control_4	Control_5	Average	Standard Deviation	RSD (%)
6.073	610.54205_586.49677	1_Cer d18:1/17:0; iSTD	[M+CH3COO]-_[M+Cl]-	417959	385126	481906	437188	390999	334124	532902	441620	394555	397564	421394	55687.2	13.215
0.583	339.265	1_CUDA; iSTD	[M-H]-	53661	59567	72027	64477	61805	60347	72031	64374	60196	61345	62983	5629.12	8.93752
1.804	568.361	1_LPC 17:0; iSTD	[M+CH3COO]-	104177	94794	122690	108420	100202	86065	127813	110506	101311	105919	106190	12302.1	11.585
3.091	403.305	1_MG 17:0/0:0/0:0; iSTD	[M+CH3COO]-	464966	492011	558497	493415	517808	424151	572565	509006	538672	524947	509604	43930.5	8.62052
