# Supplementary material for: In vitro Neuroprotective Potential and Lipidomics Study of Olive Leaves Extracts Enriched in Triterpenoids
Source: Front Nutr. 2021 Oct 11;8:769218. doi: 10.3389/fnut.2021.769218 (PMC8542692; doi:10.3389/fnut.2021.769218)
Supplement: Supplementary file 3 [file Table_3.XLSX]

## Sheet: CSH-QTOF MSMS (+)
Average Mz	Average Rt	Lipid name	Adduct type	MSI Level	MSI Level	Treated_1	Treated_2	Treated_3	Treated_4	Treated_5	Control_1	Control_2	Control_3	Control_4	Control_5	Fold Change	p-val	FDR	VIP 1	VIP 2	VIP 3	VIP 4	VIP 5
872.77	10.419	TG 52:4|TG 18:1_18:1_16:2	[M+NH4]+	2a	m/z, MS/MS	2553.42	2229.59	2573.15	2371.22	2857.16	6963.43	9234.14	7652.78	8025.55	8244.76	0.313667	5.82573e-07	0.011874	1.1634	1.1548	1.1543	1.1541	1.1541
950.816	10.749	TG 58:7|TG 18:0_18:1_22:6	[M+NH4]+	2a	m/z, MS/MS	2191.28	2186.4	2177.18	2235.72	2485.48	5691.96	7539.04	6136.3	7163.01	7192.02	0.33438	1.50817e-06	0.011874	1.1572	1.1493	1.1488	1.1486	1.1486
923.7457_907.7724_902.8181	11.0107	TG 54:3	[M+K]+_[M+Na]+_[M+NH4]+	1	m/z, MS/MS, RT	32267.2	33599.3	36119.4	33966.8	37896.9	80732.7	126051	95324.7	103332	110732	0.336805	1.90192e-05	0.011874	1.1313	1.1261	1.1256	1.1255	1.1255
897.7301_881.7571_876.8024	10.983	TG 52:2	[M+K]+_[M+Na]+_[M+NH4]+	1	m/z, MS/MS, RT	43739.1	44180.3	45658.5	43445.8	48829.3	101409	156681	119579	125899	136961	0.352603	1.87958e-05	0.011874	1.1314	1.1261	1.1256	1.1254	1.1254
978.851	10.992	TG 60:7|TG 18:1_18:1_24:5	[M+NH4]+	2a	m/z, MS/MS	2280.08	2293.29	2117.58	2099.24	2652.64	5225.31	7882.84	5896.33	6498.64	6557.37	0.356914	1.64378e-05	0.011874	1.1332	1.1276	1.127	1.1269	1.1269
941.699_920.7702	9.929	TG 56:8_B	[M+K]+_[M+NH4]+	2b	m/z, RT	1773.78	1980.17	1978.53	2191.53	2115.88	5135.28	6115.15	4745.21	5468.02	5925.54	0.366564	9.79116e-07	0.011874	1.1602	1.1515	1.151	1.1508	1.1508
867.6834_851.7102_846.7532	10.3933	TG 50:3_B	[M+K]+_[M+Na]+_[M+NH4]+	2b	m/z, RT	3064.33	3053.4	3582.28	3722.27	3561.07	8515.98	10169.8	8883.29	9029.62	9341.56	0.369683	7.40572e-08	0.011874	1.1726	1.1636	1.163	1.1629	1.1629
871.714_855.7418_850.7863	10.9737	TG 50:1	[M+K]+_[M+Na]+_[M+NH4]+	1	m/z, MS/MS, RT	12951.6	13619.4	14372.8	13989.7	14520.5	28626.7	43541.5	33067.6	35811.5	38503.4	0.386821	2.34763e-05	0.011874	1.1283	1.1234	1.1229	1.1228	1.1228
888.802	10.821	TG 53:3	[M+NH4]+	2b	m/z, RT	1039.13	947.979	1342.86	1013.29	985.265	2271.73	2959.46	2775.86	2732.68	2934.18	0.389685	2.59767e-06	0.011874	1.153	1.1443	1.1438	1.1437	1.1437
943.7148_927.7403_922.7855	10.3173	TG 56:7_B	[M+K]+_[M+Na]+_[M+NH4]+	1	m/z, MS/MS, RT	6721.46	6805.36	6855.99	6349.76	7266.46	16289.7	18122.1	16606.4	17140.1	18828.4	0.390853	2.42462e-08	0.011874	1.1759	1.1671	1.1665	1.1664	1.1664
841.6697_825.6939_820.7382	10.16	TG 48:2	[M+K]+_[M+Na]+_[M+NH4]+	1	m/z, MS/MS, RT	2879.8	2927.07	3426.01	2825.82	3356.54	6515.45	8204.32	8007.32	7962.73	8467.87	0.393671	1.12908e-06	0.011874	1.1593	1.1505	1.15	1.1499	1.1499
946.786	9.997	TG 58:9	[M+NH4]+	2b	m/z, RT	602.025	705.046	640.969	726.584	660.304	1493.26	1969.51	1432.59	1854.23	1711.76	0.394137	1.01301e-05	0.011874	1.1394	1.1322	1.1317	1.1315	1.1315
815.651_794.7237	10.105	TG 46:1	[M+K]+_[M+NH4]+	2b	m/z, RT	1245.57	1282.69	1651.42	1229.3	1281.16	3290.66	3661.43	3062.74	3221.01	3498.52	0.399784	3.37145e-07	0.011874	1.1664	1.1579	1.1574	1.1572	1.1572
916.831	11.173	TG 55:3	[M+NH4]+	2b	m/z, RT	1179.83	942.58	1292.53	1063.37	1430.66	2533.05	3462.8	2590.92	2991.89	3131.04	0.401705	1.68461e-05	0.011874	1.1329	1.1262	1.1258	1.1257	1.1257
869.6986_853.7247_848.7704	10.5903	TG 50:2	[M+K]+_[M+Na]+_[M+NH4]+	1	m/z, MS/MS, RT	13926.2	14045.8	14412.5	13107	15574.2	30225.4	39028.9	32404.6	33066.4	36467.2	0.415122	1.64766e-06	0.011874	1.1566	1.1483	1.1478	1.1476	1.1476
969.7294_953.7562_948.8008	10.3393	TG 58:8	[M+K]+_[M+Na]+_[M+NH4]+	1	m/z, MS/MS, RT	6609.59	6568.91	6999.01	6258.44	7645.4	14705.3	17429.7	15569	16497.8	17636	0.41645	2.54958e-07	0.011874	1.1677	1.1588	1.1583	1.1581	1.1581
843.6821_827.7106_822.7542	10.5553	TG 48:1	[M+K]+_[M+Na]+_[M+NH4]+	1	m/z, MS/MS, RT	5053.78	5254.91	5841.56	4973.17	5391.44	11255.5	13225.8	12489.1	12753.1	13423.2	0.419893	1.00587e-07	0.011874	1.1715	1.1626	1.162	1.1619	1.1619
895.7152_879.7405_874.7855	10.634	TG 52:3	[M+K]+_[M+Na]+_[M+NH4]+	1	m/z, MS/MS, RT	16202.8	17484.7	17869	17837.6	19644	37353.5	47395.2	40908.1	42590.6	43753	0.419991	6.11301e-07	0.011874	1.1631	1.1547	1.1541	1.154	1.154
860.774	10.427	TG 51:3	[M+NH4]+	2b	m/z, RT	431.336	426.482	515.159	428.095	397.636	951.954	1218.08	956.26	1004.08	1061.18	0.423517	3.36838e-06	0.011874	1.1508	1.1421	1.1416	1.1414	1.1414
925.7621_909.7883_904.8331	11.364	TG 54:2	[M+K]+_[M+Na]+_[M+NH4]+	2b	m/z, RT	21822.8	22760.1	23705.3	22783.3	24630.6	45489.6	63058	49779.6	54526.3	58093	0.42703	8.63331e-06	0.011874	1.1412	1.1348	1.1343	1.1342	1.1342
867.6851_851.7118_846.7547	10.2183	TG 50:3_A	[M+K]+_[M+Na]+_[M+NH4]+	1	m/z, MS/MS, RT	3845.12	3880.45	4477.51	3891.15	4584.75	8432.53	10973.1	8913.96	9710.8	10080.3	0.429821	2.80692e-06	0.011874	1.1523	1.1444	1.1439	1.1438	1.1438
975.7774_959.8019_954.8492	11.1513	TG 58:5	[M+K]+_[M+Na]+_[M+NH4]+	1	m/z, MS/MS, RT	15942.1	16602.6	17506.1	16897	20197.4	32252.2	45949.8	36656.3	41029.2	42980.6	0.438206	2.07534e-05	0.011874	1.13	1.1251	1.1247	1.1246	1.1246
949.7604_933.7877_928.8341	11.1027	TG 56:4	[M+K]+_[M+Na]+_[M+NH4]+	1	m/z, MS/MS, RT	17832.4	18172.5	17777.6	18296.2	20739.4	34432.8	47711.1	38512.9	43093.1	45990.7	0.442537	1.40508e-05	0.011874	1.1353	1.1299	1.1294	1.1293	1.1293
931.7743_926.8175	10.8265	TG 56:5_B	[M+Na]+_[M+NH4]+	2b	m/z, RT	8915.04	9106.21	8907.35	8421.5	9914.94	17666.6	22737.6	19032.3	20209.8	21823.5	0.446094	2.35972e-06	0.011874	1.1538	1.1459	1.1454	1.1453	1.1453
919.7142_903.74_898.7863	10.4777	TG 54:5_B	[M+K]+_[M+Na]+_[M+NH4]+	2b	m/z, RT	5677.72	5315.38	5883.94	5596.66	6163.87	11533.2	13980.4	11979.4	12398.4	13965.9	0.448461	9.63841e-07	0.011874	1.1603	1.1517	1.1512	1.1511	1.1511
921.7307_905.7565_900.8011	10.697	TG 54:4	[M+K]+_[M+Na]+_[M+NH4]+	1	m/z, MS/MS, RT	10866.4	10988.1	11318.9	11034.3	12208.4	22700.9	27465.5	22834.8	25103.7	27134.1	0.450468	1.04096e-06	0.011874	1.1598	1.1513	1.1509	1.1507	1.1507
951.7785_935.8052_930.8491	11.3827	TG 56:3	[M+K]+_[M+Na]+_[M+NH4]+	1	m/z, MS/MS, RT	10382	11967.4	11842	11501.6	13738.7	20835.4	28923.7	23569.1	25102.8	26564.2	0.475473	1.95782e-05	0.011874	1.1309	1.1255	1.1251	1.125	1.125
883.7108_862.7842	10.7775	TG 51:2	[M+K]+_[M+NH4]+	2b	m/z, RT	1698.82	1547.21	1754.72	1437.46	1746.28	3004.09	3636.7	3354.13	3290.01	3706.63	0.481679	1.59026e-06	0.011874	1.1568	1.148	1.1476	1.1474	1.1474
977.7931_961.8185_956.8638	11.5027	TG 58:4	[M+K]+_[M+Na]+_[M+NH4]+	1	m/z, MS/MS, RT	10655.4	10617.8	10801.1	10671	11976.8	19339.9	25490.4	20426.1	22037.5	24048.1	0.491478	1.01734e-05	0.011874	1.1393	1.1329	1.1324	1.1323	1.1323
872.77	10.284	TG 52:4	[M+NH4]+	2b	m/z, RT	2435.78	2175.6	2216.91	2114.95	2467.83	3902.24	5140.36	4516.07	4505.52	4778.12	0.499558	5.32778e-06	0.011874	1.1464	1.139	1.1384	1.1383	1.1383
824.77	10.969	TG 48:0	[M+NH4]+	2b	m/z, RT	1957.16	1640.07	1892.45	1669.18	1669.45	3015.07	3721.26	3634.69	3593.45	3358.84	0.50962	2.37306e-06	0.017569	1.1538	1.1449	1.1444	1.1443	1.1442
862.822	11.512	TG O-52:2|TG O-18:1_16:0_18:1	[M+NH4]+	2a	m/z, MS/MS	1938.7	2307.32	2403.63	2391.84	2517.67	3441.09	5396.42	4106.5	4667.41	4859.67	0.514401	0.000243944	0.011874	1.0809	1.0834	1.083	1.0829	1.0829
899.7463_883.7728_878.817	11.3597	TG 52:1	[M+K]+_[M+Na]+_[M+NH4]+	1	m/z, MS/MS, RT	15129	15016.5	14748.9	14237.1	14814.3	24351.1	31701.3	26858.3	28438	30293.3	0.522062	6.19473e-06	0.011874	1.1448	1.1379	1.1373	1.1372	1.1372
864.799	11.157	TG 51:1	[M+NH4]+	2b	m/z, RT	858.059	947.979	1072.7	995.617	1147.23	1359.31	2267.06	1665.34	1756.03	2141.11	0.546487	0.00127692	0.011874	1.0244	1.0337	1.0338	1.0338	1.0338
1001.7908_985.8206_980.8633	11.2147	TG 60:6	[M+H]+_[M+Na]+_[M+NH4]+	2b	m/z, RT	5332.88	6401.56	5750.18	5800.89	6957.07	9365.82	12529.4	9875.64	11176.7	11769.5	0.552708	6.85495e-05	0.011874	1.1101	1.1068	1.1065	1.1064	1.1064
810.6814_832.662	7.0825	GlcCer d42:2	[M+H]+_[M+Na]+	2b	m/z, RT	1778.4	1632.51	1807.69	1561.17	1815.84	3268.7	2575.76	3188.13	3182.97	3296.97	0.554107	1.09522e-05	0.011874	1.1385	1.1417	1.1412	1.1411	1.141
973.7626_957.7881_952.8339	10.869	TG 58:6	[M+K]+_[M+Na]+_[M+NH4]+	1	m/z, MS/MS, RT	7069.76	6943.57	7287.71	6724.83	7939.22	11604.6	14313.1	12149	12453.2	13765.3	0.559461	6.77265e-06	0.011874	1.1439	1.1363	1.1359	1.1357	1.1357
918.846	11.53	TG 55:2	[M+NH4]+	2b	m/z, RT	530.52	549.569	654.212	586.177	614.622	980.501	1202.93	969.792	937.729	1146.49	0.560408	4.40151e-05	0.011874	1.1185	1.1107	1.1104	1.1103	1.1103
986.91	11.952	TG 60:3	[M+NH4]+	2b	m/z, RT	1381.66	1483.51	1573.29	1416.84	1596.77	1970.88	3065.55	2433.95	2638.03	3111.35	0.563707	0.000683575	0.011874	1.0488	1.054	1.054	1.0539	1.0539
947.746	10.835	TG 56:5_C	[M+K]+	2b	m/z, RT	3228.1	3552.22	3133.33	3145.91	3840.35	5923.63	5768.95	5741.17	5588.33	6385.82	0.574673	1.24974e-06	0.011874	1.1586	1.1513	1.1508	1.1507	1.1507
945.73_929.7587_924.8013	10.4943	TG 56:6	[M+K]+_[M+Na]+_[M+NH4]+	1	m/z, MS/MS, RT	7219.69	7387.32	7222.82	6744.47	7677.59	11069.9	13371.8	12331.2	12373.6	13390.4	0.579688	2.75792e-06	0.011874	1.1525	1.1444	1.1438	1.1437	1.1437
927.7769_906.8494	11.718	TG 54:1	[M+K]+_[M+NH4]+	1	m/z, MS/MS, RT	3795.53	3297.41	3610.09	3649.61	3688.77	5358.17	6655.19	5919.79	6470.33	6261.14	0.588346	6.5328e-06	0.011874	1.1443	1.1372	1.1367	1.1365	1.1365
953.7917_937.8168_932.863	11.7103	TG 56:2	[M+K]+_[M+Na]+_[M+NH4]+	2b	m/z, RT	5325.96	5456.82	5397.91	5048.78	5526.41	7651.86	9845.98	8553.11	9422.41	9214.07	0.598734	1.6433e-05	0.011874	1.1333	1.1275	1.127	1.1269	1.1269
979.8088_958.884	11.759	TG 58:3	[M+K]+_[M+NH4]+	2b	m/z, RT	3315.75	3190.52	3676.3	3515.1	3758.33	5119.91	6107.97	5956.78	5726.34	5769.93	0.608628	3.48156e-06	0.011874	1.1505	1.142	1.1414	1.1413	1.1413
272.258	0.783	NAE 14:0	[M+H]+	2a	m/z, MS/MS	3263.85	4224.88	4163.65	4252.48	4069.8	6849.24	6383.97	6117.36	6223.51	6518	0.622417	4.87295e-06	0.011874	1.1473	1.1428	1.1423	1.1421	1.1421
1003.8106_987.8355_982.8795	11.5033	TG 60:5	[M+K]+_[M+Na]+_[M+NH4]+	2b	m/z, RT	4620.14	5250.59	5254.89	5173.47	6099.5	7415.8	9308.33	8156.17	8319.25	8990.96	0.6257	5.48315e-05	0.011874	1.1143	1.1095	1.1092	1.1091	1.1091
960.894	11.956	TG 58:2	[M+NH4]+	2b	m/z, RT	2152.07	2377.5	2293.72	2176.81	2594.5	2973.35	4195.09	3514.71	3830.53	3981.3	0.626905	0.000297113	0.011874	1.0754	1.0779	1.0777	1.0775	1.0775
796.737	10.537	TG 46:0	[M+NH4]+	2b	m/z, RT	876.511	724.48	1126.99	724.62	887.673	1289.04	1477.34	1241.33	1390.67	1490.53	0.630039	0.000436293	0.011874	1.0637	1.0556	1.056	1.0559	1.0559
984.896	11.806	TG 60:4	[M+NH4]+	2b	m/z, RT	3758.62	4031.61	4142.46	3740.93	4510	6078.45	6577.81	5895.43	6350.02	6660.49	0.639487	3.55356e-06	0.011874	1.1503	1.1414	1.1412	1.141	1.141
1006.88	11.284	TG 62:7|TG 18:1_22:3_22:3	[M+NH4]+	2a	m/z, MS/MS	1800.31	1898.12	2232.8	1892.06	2209.32	2603.32	3507.47	3122.28	3172.36	3025.11	0.650178	0.000226778	0.011874	1.0828	1.0793	1.0789	1.0788	1.0788
832.5869_854.5745	4.9325	PC 40:7_B	[M+H]+_[M+Na]+	1	m/z, MS/MS, RT	78439.7	84677.8	81875.9	80164.8	82615.8	121777	122941	118144	123813	122180	0.66974	2.91901e-09	0.011874	1.1802	1.1725	1.1719	1.1717	1.1717
864.838	11.859	TG o-52:1|TG o-18:0_16:0_18:1	[M+NH4]+	2a	m/z, MS/MS	3551.02	4045.65	3776.95	3964.79	3775.98	5517.38	5842.33	5319.87	5731.65	5652.75	0.681101	5.43876e-07	0.011874	1.1638	1.1549	1.1543	1.1542	1.1542
836.771	10.768	TG 49:1	[M+NH4]+	2b	m/z, RT	596.258	651.061	915.103	542.974	531.565	788.354	975.584	883.187	1076.62	961.81	0.690839	0.00935817	0.039529	0.91186	0.90557	0.90555	0.90556	0.90556
714.543	5.068	PC o-32:3	[M+H]+	2a	m/z, MS/MS	2629.53	2696.02	2379.8	2548.94	2480.29	3391.68	3584.85	3836.77	3389.98	3754.44	0.709143	1.01074e-05	0.011874	1.1394	1.1313	1.1309	1.1308	1.1307
766.574	5.291	PC p-36:4/PC o-36:5	[M+H]+	1	m/z, MS/MS, RT	11368.1	11253.7	11370.6	11785.4	10940.7	15364.1	15855.8	16070.6	15272.6	14936.2	0.731859	1.5118e-07	0.011874	1.17	1.163	1.1627	1.1625	1.1625
890.854	11.867	TG o-54:2|TG o-18:0_18:1_18:1	[M+NH4]+	2a	m/z, MS/MS	3017.04	3035.04	2831.39	2903.39	3075.19	3823.19	4029.97	3904.43	4011.89	4385.33	0.737395	8.79583e-06	0.011874	1.141	1.1324	1.1319	1.1318	1.1318
834.6	5.492	PC 40:6_B	[M+H]+	1	m/z, MS/MS, RT	16352.7	16113.5	15672	15175.8	15055.1	21432.7	21308.1	21070.2	20278.8	19952.4	0.753243	1.0076e-06	0.011874	1.16	1.1572	1.1569	1.1569	1.1569
724.527	5.488	PE p-36:4/PE o-36:5	[M+H]+	1	m/z, MS/MS, RT	12003.6	12547.2	11889.7	11877.7	13078.4	16743.2	14978.4	15404.8	16167.9	16897.3	0.765625	2.72293e-05	0.011874	1.1261	1.1243	1.1239	1.1237	1.1237
934.878	11.965	TG 56:1	[M+NH4]+	2b	m/z, RT	1548.89	1505.11	1736.18	1515.03	1488.8	1685.41	2270.25	1989.2	2091.31	2022.05	0.774888	0.00260582	0.021727	0.99105	0.99797	0.99756	0.99745	0.99745
788.6176_810.5989	6.2565	PC 36:1	[M+H]+_[M+Na]+	1	m/z, MS/MS, RT	554021	563121	560808	559802	567168	727285	728522	704326	730148	725257	0.775796	1.26903e-09	0.011874	1.1813	1.1736	1.1731	1.1729	1.1729
904.592	4.926	PI 38:4	[M+NH4]+	2a	m/z, MS/MS	53084.3	52201.5	54387	49557	49235.2	72258.4	59727.6	67777.2	63598.4	68507.9	0.778815	0.000266889	0.011874	1.0784	1.1031	1.1026	1.1024	1.1024
988.925	12.105	TG 60:2	[M+NH4]+	2b	m/z, RT	851.139	871.32	916.427	636.252	888.711	913.524	1096.04	1092.48	945.691	1154.92	0.800331	0.0165216	0.021727	0.86684	0.86167	0.8623	0.86228	0.86228
810.6	5.663	PC 38:4_C	[M+H]+	2b	m/z, RT	45886.5	48855.5	49015.6	45819	50059.5	60221.2	56862.2	56293	57130.7	59782.2	0.825508	2.76151e-05	0.011874	1.1258	1.1241	1.1238	1.1237	1.1237
790.57	5.12	PC p-38:6/PC o-38:7	[M+H]+	1	m/z, MS/MS, RT	8263.43	8506.98	8859.68	11131.5	11063.2	11940.6	11124.7	11662.8	11386.3	11556.7	0.829267	0.0160131	0.021727	0.86882	0.86298	0.86273	0.86429	0.8643
794.606	5.447	PC p-38:4/PC o-38:5_A	[M+H]+	1	m/z, MS/MS, RT	29900.6	32447.2	30393.1	30623.6	32775.4	36317	38724.2	35003.6	37402.1	36514.1	0.848765	0.00017339	0.011874	1.0898	1.0828	1.0824	1.0824	1.0824
752.559	6.145	PE p-38:4/PE o-38:5	[M+H]+	1	m/z, MS/MS, RT	27362.2	26315.6	27613.3	27515.9	25821.4	32061.2	31631.9	32316.2	31384.7	31164.2	0.849079	3.09534e-06	0.011874	1.1515	1.1494	1.149	1.1489	1.1489
356.353	1.639	NAE 20:0	[M+H]+	2a	m/z, MS/MS	6556.54	6851.79	8416.03	6793.56	6686.09	8537.94	7602.85	8772.33	7743.34	8884.09	0.849869	0.0206505	0.039529	0.84563	0.86896	0.86915	0.86914	0.86914
792.59	5.349	PC p-38:5/PC o-38:6_B	[M+H]+	2b	m/z, RT	27367.9	28943.6	27077	28091.3	29255.8	33708.2	32255.7	33685.6	32768.3	32879.7	0.851408	1.11659e-05	0.011874	1.1382	1.1361	1.1356	1.1355	1.1355
878.576	4.887	PI 36:3	[M+NH4]+	2a	m/z, MS/MS	2861.35	2480.08	2790.34	3278.47	2354.67	2929.43	3442.86	3631.08	3120.16	2873.24	0.860479	0.0751728	0.068294	0.69497	0.69073	0.69438	0.69453	0.69453
808.5853_830.5655	5.098	PC 38:5_A	[M+H]+_[M+Na]+	2b	m/z, RT	38642.6	37629.8	36884.9	39211	39081.5	44502.5	43621.3	45678.5	43252.3	43214.9	0.869161	2.00716e-05	0.011874	1.1305	1.1273	1.1271	1.127	1.127
830.57	4.55	PC 40:8	[M+H]+	2b	m/z, RT	1020.67	949.058	1144.21	923.94	1001.88	1246.21	1190.96	1041.96	1143.85	1156.8	0.871963	0.0196465	0.037789	0.85072	0.85701	0.85805	0.85795	0.85795
810.6	5.368	PC 38:4_A	[M+H]+	1	m/z, MS/MS, RT	19741.1	21358.7	22053.8	19975.2	21797.3	25016.5	22926.6	22998.9	23997.9	24121.2	0.881279	0.00174218	0.011874	1.0108	1.0209	1.0212	1.0211	1.0211
794.606	5.935	PC p-38:4/PC o-38:5_B	[M+H]+	1	m/z, MS/MS, RT	14991.8	15814.4	15131.6	15282.8	15746.6	17357	17844.5	16638	17364.8	17435.4	0.888361	6.38825e-05	0.011874	1.1115	1.1032	1.1027	1.1027	1.1027
772.584	5.378	PC 35:2_A	[M+H]+	2b	m/z, RT	14215.6	15141.7	14693.3	14899.9	15091.5	17308.6	15873.4	16509.9	16408.5	16865.4	0.89244	0.000287941	0.011874	1.0762	1.0868	1.0863	1.0862	1.0862
786.601	5.674	PC 36:2|PC 18:1_18:1	[M+H]+	2a	m/z, MS/MS	918957	901053	885706	941915	912879	1.00893e+06	1.0175e+06	1.04404e+06	1.03198e+06	995951	0.894497	2.75056e-05	0.011874	1.1259	1.1182	1.1183	1.1182	1.1182
902.576	4.532	PI 38:5	[M+NH4]+	2a	m/z, MS/MS	6525.4	6317.34	6230.91	6152.4	5609.47	7121.54	6446.99	6872.44	6871.08	7037.34	0.897702	0.00637866	0.021727	0.93888	0.9653	0.96543	0.96552	0.96553
768.59	5.408	PC p-36:3/PC o-36:4	[M+H]+	1	m/z, MS/MS, RT	9487.08	9160.2	8691.49	9740.15	9062.57	9736.94	10218.5	10347.5	10398.2	10196.5	0.906556	0.00220282	0.021727	0.99973	0.99557	0.99596	0.9959	0.9959
911.5607_906.6066	5.4505	PI 38:3	[M+Na]+_[M+NH4]+	2a	m/z, MS/MS	43417.3	47079.3	45538	45270.1	46616.8	50057.2	49265	50104.4	50945.2	50865.3	0.907197	0.000169668	0.011874	1.0903	1.0836	1.0832	1.0831	1.0831
750.543	5.54	PE p-38:5/PE o-38:6	[M+H]+	1	m/z, MS/MS, RT	36502.1	39476.1	40023.5	37274.7	39207.1	43390.2	40199.2	40841.3	42763.1	42947.7	0.915971	0.00522591	0.011874	0.95169	0.96297	0.9635	0.96345	0.96345
726.543	5.965	PE p-36:3|PE p-16:0_20:3	[M+H]+	2a	m/z, MS/MS	7696	9575.88	8413.38	8918.33	8267.29	10066.3	8628.69	9047.48	9207.44	9633.1	0.920311	0.102006	0.11346	0.64847	0.68469	0.68442	0.68547	0.68548
810.6012_832.5815	5.536	PC 38:4_B	[M+H]+_[M+Na]+	2b	m/z, RT	52992	60954.6	56647.6	56593	59413.8	64558.3	60290	59696.8	62765	63797.3	0.921229	0.0187604	0.039529	0.85457	0.85665	0.85687	0.85714	0.85715
770.607	5.96	PC o-36:3	[M+H]+	2a	m/z, MS/MS	50657.7	52449.8	49751.9	54150.2	50876.6	53847.4	57324.1	59161.8	54514.8	55000.4	0.921521	0.00816737	0.021727	0.9218	0.91629	0.91768	0.91758	0.91758
646.612	7.182	Cer 42:3;2O|Cer 18:2;2O/24:1	[M+H]+	2a	m/z, MS/MS	3555.64	3848.06	4550.35	3373.71	3055.46	3590.41	3935.04	3730.31	4581.6	3990.67	0.927132	0.371362	0.24791	0.37659	0.37504	0.37548	0.3771	0.37714
744.591	5.898	PC o-34:2	[M+H]+	2a	m/z, MS/MS	57704.4	63001.7	61470.8	63350.3	61664.7	66222.8	65313.9	64783.9	66986.6	67254.6	0.929303	0.0029306	0.011874	0.98507	0.97771	0.9774	0.9773	0.9773
400.341	1.549	ACar 16:0	[M]+	2b	m/z, RT	3304.22	3543.58	3236.63	4054.14	3087.65	2797.67	4601.92	3236.85	4026.93	3809.74	0.932503	0.503309	0.77747	0.28535	0.53426	0.534	0.534	0.534
818.604	5.276	PC p-40:6/PC o-40:7_A	[M+H]+	1	m/z, MS/MS, RT	14138.4	14243.4	14175.5	14875.3	14024.2	15915.3	14637.7	15417.4	15684.8	14715.9	0.935651	0.0107729	0.039529	0.90148	0.93592	0.93702	0.93691	0.93691
806.569	4.898	PC 38:6_B	[M+H]+	2b	m/z, RT	50539	53545.7	50145.2	53096.6	53333	54780.7	54650.2	55550.6	55171.2	55502.8	0.945599	0.00423158	0.011874	0.96446	0.95707	0.95667	0.95658	0.95659
716.558	5.337	PC o-32:2	[M+H]+	2a	m/z, MS/MS	9515.92	9519.74	9577.46	10065.2	8919.29	9763.29	10111.6	10200.4	10539.7	9636.85	0.94718	0.0603827	0.039529	0.72523	0.72036	0.72376	0.72377	0.72377
816.59	5.182	PC p-40:7/PC o-40:8	[M+H]+	1	m/z, MS/MS, RT	15462.4	15575.8	16217.6	15268.1	16464	16320.5	16748.5	17204.6	16111.2	16664.8	0.951093	0.0258402	0.068294	0.82355	0.8177	0.81821	0.81834	0.81834
776.56	5.953	PE P-40:6|PE P-18:0_22:6	[M+H]+	2a	m/z, MS/MS	34282	35052.5	34109.1	32880.9	34552.8	36212.7	35837.3	34367.6	35475.4	36494.4	0.9579	0.0196786	0.039529	0.85015	0.84578	0.84667	0.84736	0.84736
774.544	5.365	PE P-40:7|PE P-18:1_22:6	[M+H]+	2a	m/z, MS/MS	32106.8	32434.3	33972.7	29989.3	30785.1	32724.4	33847.9	33026.1	33327.4	33347.5	0.95799	0.0862681	0.17532	0.67443	0.67053	0.67058	0.67206	0.67208
782.57	5.038	PC 36:4_C	[M+H]+	2b	m/z, RT	40694.4	40342	38158.9	39933.6	39550.7	39163	42077.7	42781.8	42522.5	40278.9	0.960622	0.0848833	0.24791	0.67701	0.69522	0.69877	0.69899	0.69899
796.621	6.24	PC o-38:4	[M+H]+	2a	m/z, MS/MS	24267.8	23749.1	23713.2	25078.9	24692.9	26054.1	25331.7	26348.6	24981.6	23720.9	0.960969	0.100987	0.17532	0.65015	0.67677	0.68111	0.68124	0.68125
811.669	6.242	SM d42:3	[M+H]+	1	m/z, MS/MS, RT	8338.39	8623.58	8214.74	8032.68	9509	9078.15	9141.61	8756.99	8334.29	8840.03	0.967551	0.362315	0.3375	0.38322	0.38029	0.38324	0.38319	0.38322
756.5538_778.5403	4.8995	PC 34:3_C	[M+H]+_[M+Na]+	2b	m/z, RT	71127.8	71862.8	69978.2	75008	73740.2	72700.9	74778.5	76705.6	75206.8	72660.8	0.97222	0.120878	0.17532	0.62041	0.62691	0.62903	0.62952	0.62953
814.632	6.287	PC 38:2	[M+H]+	2a	m/z, MS/MS	45154.2	42611.5	42963.5	43433	42769.2	44944.9	44930.3	44147.6	43192.2	44676.4	0.977647	0.119108	0.24791	0.62291	0.62473	0.6249	0.62499	0.625
799.665	6.468	SM d41:2	[M+H]+	2b	m/z, RT	1871.81	1922.95	2275.18	1771.29	2128.34	2221.23	2058.06	1738.41	1917.04	2247.97	0.979069	0.755246	1	0.13434	0.15665	0.1992	0.19952	0.19952
818.606	5.744	PC p-40:6/PC o-40:7_B	[M+H]+	1	m/z, MS/MS, RT	8424.89	8783.38	8217.38	9153	8658.7	8416.06	8579.23	9088.98	9159.67	8840.97	0.980774	0.451619	0.5744	0.31963	0.35321	0.35628	0.35659	0.3566
822.638	6.295	PC o-40:5	[M+H]+	2a	m/z, MS/MS	22886.2	25227.2	24325	23242.8	24815.4	23969	25208	23991.3	24679.1	24640.5	0.983743	0.454531	0.85455	0.31771	0.37078	0.37501	0.37881	0.37882
748.529	5.306	PE p-38:6|PE P-16:0_22:6	[M+H]+	2a	m/z, MS/MS	22317.6	22490.2	23398	24101	22916.5	23402.5	22813.3	24319.7	23661.7	22512.6	0.987264	0.530951	0.45101	0.26764	0.30572	0.31015	0.31275	0.31276
774.601	5.923	PC 35:1	[M+H]+	2b	m/z, RT	23756.9	23924	22820.6	22784.3	24335.7	23950.4	23981.2	23994	22932.8	23866.2	0.99071	0.568332	0.45101	0.24398	0.24619	0.2461	0.24709	0.2471
728.559	6.174	PE p-36:2|PE p-18:1_18:1	[M+H]+	2a	m/z, MS/MS	15011.4	16447.1	16555.3	14762.4	16192	16528	14752.6	15740.4	16330.6	16178.3	0.992937	0.82509	0.85455	0.095676	0.29862	0.30396	0.30526	0.30526
838.634	6.014	PC 40:4	[M+H]+	2a	m/z, MS/MS	33060.6	31988.3	31306.8	32279	31491.1	32598.1	31820.9	33296.8	32617.9	30738.6	0.994124	0.733279	0.71646	0.14695	0.27183	0.3028	0.30336	0.30336
836.616	5.683	PC 40:5_A	[M+H]+	2b	m/z, RT	17119.7	17446.9	17496.9	17167	17810.6	17839	16277	16994.4	17409	17911.6	1.00706	0.718106	1	0.15572	0.30098	0.31065	0.31158	0.31159
862.633	5.884	PC 42:6	[M+H]+	2b	m/z, RT	3035.5	2825.58	2902.9	2944.63	2801.1	2796.57	2839.8	2822.77	2909.61	2992.3	1.01035	0.604107	0.71646	0.22189	0.27	0.2705	0.27326	0.27333
840.648	6.612	PC 40:3	[M+H]+	2a	m/z, MS/MS	30408	30119.4	30700.3	30410.5	30123.8	29485.3	30541.4	30752.8	29718	28137.2	1.02104	0.225475	0.5744	0.49953	0.49652	0.50238	0.50256	0.50256
787.633	6.116	SM 39:2;3O	[M+H]+	2a	m/z, MS/MS	5782.67	5912.45	5805.8	5738.05	5976.99	6058.69	5240.87	5816.95	5640.53	5832.73	1.0219	0.408032	0.85455	0.34928	0.52539	0.52533	0.52535	0.52535
757.62	5.584	SM d38:2	[M+H]+	2b	m/z, RT	1508.52	1889.48	1838.15	1817.44	1778.46	1849.01	1458.19	1606.7	1863.07	1823.32	1.02695	0.669317	1	0.18326	0.25117	0.25525	0.2553	0.25533
816.648	6.872	PC 38:1	[M+H]+	2b	m/z, RT	9293.33	8830.89	8834.52	8892.8	8754.22	9310.92	8887.94	8498.08	8279.44	8444.43	1.02729	0.289531	0.45101	0.44176	0.4914	0.49276	0.49297	0.49297
742.574	5.416	PC p-34:2/PC o-34:3	[M+H]+	2b	m/z, RT	6881.77	7025.62	6453.39	6970.3	6718.28	6778.96	6541.12	6437.61	6570.3	6727.05	1.03008	0.137951	0.24791	0.59679	0.59229	0.59305	0.59362	0.59363
730.573	6.774	PE p-36:1/PE o-36:2	[M+H]+	1	m/z, MS/MS, RT	14726.5	14029.7	15159.5	13921	13967.1	14231	13655	14769.7	13132.6	13653.8	1.03401	0.24273	0.3375	0.48306	0.54874	0.54899	0.54895	0.54896
836.544	4.948	PS 40:6|PS 18:0_22:6	[M+H]+	2a	m/z, MS/MS	16395.4	15116.9	16246.7	15332.9	14898.4	16127.2	14798.9	14155.4	14670.2	15528.6	1.036	0.273223	0.24791	0.45552	0.49832	0.49918	0.49918	0.49919
824.652	6.398	PC o-40:4	[M+H]+	2a	m/z, MS/MS	21562.2	21983.8	21569.1	21555	23103.4	21510.6	20844.6	21031.4	21263.4	21209.5	1.03697	0.039658	0.011874	0.77741	0.77149	0.77279	0.77288	0.77289
804.554	4.445	PC 38:7	[M+H]+	2b	m/z, RT	2164.75	2580.49	2431.45	2378.09	2625.64	2663.71	2303.75	2153.39	2408.02	2170.17	1.04115	0.460306	0.5744	0.31334	0.36018	0.36059	0.36188	0.36194
772.621	6.562	PC p-36:1/PC o-36:2	[M+H]+	1	m/z, MS/MS, RT	17184.2	19135.6	20039.6	18493.5	18589.2	18851.3	16609.7	17520.3	18030.1	18565	1.04316	0.242538	0.3375	0.4834	0.52502	0.52834	0.52829	0.52829
729.591	4.929	SM d36:2	[M+H]+	1	m/z, MS/MS, RT	33888.7	35258.8	32463	32148.4	34057.6	32791.3	32999.9	32671.6	29848.1	31896.3	1.0475	0.0973575	0.24791	0.65589	0.65175	0.6519	0.65382	0.65382
702.544	6.11	PE p-34:1/PE o-34:2	[M+H]+	1	m/z, MS/MS, RT	27412.9	28520.3	28709.9	27385.3	28422.1	27109.3	26647.9	25834.3	25733.6	27575.7	1.05681	0.0108324	0.039529	0.90078	0.89397	0.89641	0.89635	0.89635
812.6169_834.5982	5.947	PC 38:3	[M+H]+_[M+Na]+	2b	m/z, RT	65132.9	64501.4	63824.1	67470.2	64190.7	59639.3	60940.1	62819	60135.9	59441.9	1.07309	0.00110216	0.011874	1.0306	1.0275	1.0281	1.028	1.028
820.623	5.95	PC p-40:5/PC o-40:6	[M+H]+	2b	m/z, RT	5832.26	5925.41	6253.42	5330.57	5989.45	5597.53	5463.43	5143.96	5627.26	5404.32	1.0769	0.0426995	0.11346	0.76899	0.76365	0.76566	0.76599	0.76599
426.358	1.708	ACar 18:1	[M]+	2b	m/z, RT	4011.19	4983.91	3827.28	5941.3	4298.2	3221.49	4784.59	3715.88	5276.94	4201.59	1.0878	0.504107	0.5744	0.28452	0.47154	0.47183	0.47179	0.4718
760.5862_782.5681	5.6015	PC 34:1	[M+H]+_[M+Na]+	1	m/z, MS/MS, RT	2.77208e+06	2.65203e+06	2.73675e+06	2.72288e+06	2.64543e+06	2.56849e+06	2.37587e+06	2.51347e+06	2.47057e+06	2.43394e+06	1.09439	0.000471162	0.011874	1.0614	1.0625	1.0622	1.0621	1.0621
758.5702_780.5516	5.132	PC 34:2	[M+H]+_[M+Na]+	1	m/z, MS/MS, RT	300669	319512	308571	308423	323306	288760	278716	281381	285900	289822	1.0954	0.000371601	0.011874	1.0688	1.0614	1.0614	1.0613	1.0613
794.568	4.914	PC 37:5	[M+H]+	2b	m/z, RT	1454.32	1547.21	1571.96	1647.58	1392.24	1461.42	1304.23	1298.17	1453.48	1430.53	1.09578	0.05034	0.11346	0.7484	0.74513	0.74476	0.74467	0.74467
862.627	4.89	Gal-Gal-Cer d18:1/16:0	[M+H]+	2b	m/z, RT	2229.34	2645.27	2516.2	2425.22	2430.46	2198.17	2266.26	2361.78	2120.51	2222.66	1.09643	0.0255515	0.039529	0.82415	0.81862	0.81823	0.81908	0.81908
731.6068_753.5856	5.474	SM d36:1	[M+H]+_[M+Na]+	1	m/z, MS/MS, RT	34674.1	36612.7	35535.4	36678.7	36602.2	33276.7	31964.5	33122.7	32606.4	32524.4	1.10158	9.28633e-05	0.011874	1.1039	1.0955	1.0949	1.0948	1.0948
772.622	6.053	PC o-36:2	[M+H]+	2a	m/z, MS/MS	36279.5	39981.4	40589	38592.4	38218.7	36590.4	33562.3	34770.9	35143.6	35682.6	1.10191	0.00415132	0.021727	0.96566	0.96331	0.96322	0.9632	0.9632
716.565	4.926	PC p-32:1/PC o-32:2	[M+H]+	2b	m/z, RT	4139.21	4266.98	4978.11	4130.73	3980.51	4132.82	3718.86	3945.92	3775.69	3917.55	1.10285	0.0679075	0.039529	0.70921	0.73003	0.73012	0.73008	0.73009
648.6277_630.6172_670.61	7.74667	Cer d42:2	[M+H]+_[M+H-H2O]+_[M+Na]+	1	m/z, MS/MS, RT	21947.4	23718.9	26196.3	23778.9	21944.7	21979.5	19836.3	21459	21144.9	21633.2	1.10875	0.0284457	0.039529	0.814	0.81899	0.81884	0.81875	0.81875
782.606	7.114	PE p-40:3|PE p-18:0_22:3	[M+H]+	2a	m/z, MS/MS	28243.3	29129.3	30438.1	27882.2	27722.4	27521	25129.1	26667.9	25121.4	24517.7	1.11212	0.00490657	0.011874	0.95555	0.9698	0.9695	0.96966	0.96966
764.558	4.902	PC p-36:5/PC o-36:6	[M+H]+	1	m/z, MS/MS, RT	4535.95	5106.99	5101.27	4759.13	5174.46	4220.66	4634.62	4134.47	4719.61	4451.89	1.11356	0.0170138	0.039529	0.86306	0.89021	0.89179	0.89182	0.89182
792.588	5.222	PC p-38:5/PC o-38:6_A	[M+H]+	2b	m/z, RT	6810.26	6862.59	7349.96	7144.09	6773.3	6524.23	6099.99	6121.87	6127.97	6419.57	1.11653	0.000909799	0.011874	1.0381	1.0317	1.0315	1.0315	1.0315
746.569	5.297	PC 33:1	[M+H]+	2b	m/z, RT	31066.6	31334	31244.6	31190.1	30989.6	26957.7	27541.3	28446	28465.4	27854.1	1.11891	3.26043e-06	0.011874	1.1511	1.1477	1.1472	1.147	1.147
718.575	5.831	PC p-32:0/PC o-32:1	[M+H]+	2b	m/z, RT	28616.9	30353.7	29843.5	28907.2	30219.3	26401.1	26558.5	25993.1	26204.2	26985.1	1.11956	3.90035e-05	0.011874	1.1203	1.1156	1.1156	1.1155	1.1155
822.636	6.056	PC p-40:4/PC o-40:5	[M+H]+	2b	m/z, RT	3379.18	3143.01	3494.87	3174.39	3455.17	3195.14	3000.94	2958.09	2799.03	2893.87	1.12121	0.006215	0.039529	0.9404	0.93938	0.93944	0.93954	0.93954
780.59	6.509	PE p-40:4|PE p-18:1_22:3	[M+H]+	2a	m/z, MS/MS	27861.5	29767.4	29895.1	28781.6	29459.3	27421.1	24748.6	25188.4	26429.8	26080.4	1.12241	0.000748964	0.011874	1.0455	1.0409	1.0408	1.0407	1.0407
785.652	6.153	SM d40:2	[M+H]+	1	m/z, MS/MS, RT	3518.73	3819.99	3545.2	3544.55	3755.22	3392.78	2953.07	3577.85	3214.82	2997.92	1.12687	0.0154392	0.072013	0.87182	0.88429	0.88489	0.88498	0.88498
826.668	7.007	PC o-40:3	[M+H]+	2a	m/z, MS/MS	4526.72	4796.04	4647.03	4836.69	4722.83	4450.14	4276.45	4314.9	3861.5	3949.42	1.12837	0.00275711	0.011874	0.98837	0.98299	0.98294	0.98288	0.98289
758.605	7.395	PE o-38:2	[M+H]+	2a	m/z, MS/MS	3548.72	3533.87	3933.22	3731.11	3796.75	3450.97	3213.12	3392.92	3164.39	3203.22	1.12902	0.00210504	0.011874	1.002	0.99865	0.99841	0.9987	0.9987
496.34	1.45	LPC 16:0	[M+H]+	1	m/z, MS/MS, RT	3238.48	2502.75	3296.22	2293.65	3040.93	2928.33	2127.46	2730.75	2377.94	2562.95	1.12922	0.215774	0.3375	0.5094	0.58319	0.58393	0.5844	0.58441
815.7	7.493	SM d42:1	[M+H]+	2b	m/z, RT	3270.77	3335.2	3088.31	3378.62	3741.72	3161.1	2858.15	2980.64	2812.3	3047.61	1.13155	0.0136335	0.021727	0.8821	0.87549	0.87544	0.87575	0.87576
748.584	5.729	PC 33:0	[M+H]+	2b	m/z, RT	5670.8	5403.91	5058.89	5307.01	5169.26	4721.34	4597.93	4785.81	4890.35	4495.95	1.13275	0.00111781	0.011874	1.0301	1.0222	1.023	1.023	1.023
730.538	4.62	PC 32:2	[M+H]+	1	m/z, MS/MS, RT	25459.2	26284.3	26082.4	26077.5	26027	22639.4	22743.1	22613.7	23679.4	22327.9	1.1397	2.36384e-06	0.011874	1.1538	1.1485	1.1479	1.1478	1.1478
754.574	6.457	PE p-38:3|PE p-16:0_22:3	[M+H]+	2a	m/z, MS/MS	36424.8	35429.4	35802.9	35506.4	34709.6	31326.6	30920.3	31534	30293.1	31180.1	1.14569	1.24676e-06	0.011874	1.1586	1.1499	1.1493	1.1492	1.1492
813.6841_835.6661	6.8055	SM d42:2	[M+H]+_[M+Na]+	1	m/z, MS/MS, RT	39075.1	41517.8	40640.6	40258.6	41551.4	37548.9	33382.8	36364.9	33908.6	35798.8	1.14711	0.000410741	0.011874	1.0658	1.0631	1.0626	1.0625	1.0625
689.558	4.524	SM d33:1	[M+H]+	2b	m/z, RT	2769.08	2738.13	2769.15	2930.88	2887.27	2792.18	2493.6	2305.85	2223.13	2435.46	1.15055	0.00789468	0.072013	0.9242	0.9211	0.92073	0.92075	0.92075
744.554	4.925	PC 33:2	[M+H]+	2b	m/z, RT	10305.9	10968.7	10553.5	10769.2	11494.1	9896.15	9201.44	9377.66	9018.12	9508.42	1.15084	0.000479458	0.011874	1.0608	1.0528	1.0525	1.0524	1.0524
778.572	6.163	PE p-40:5/PE o-40:6	[M+H]+	2b	m/z, RT	13333.4	11996.6	13308.1	12441.3	12325.7	11250	10753	11523.8	10592.8	10728	1.15602	0.000749173	0.011874	1.0455	1.04	1.0395	1.0395	1.0395
759.638	6.152	SM d38:1	[M+H]+	2b	m/z, RT	4330.66	4407.35	3902.76	3966.76	4109.25	3649.7	3777.1	3521.02	3382.02	3538.83	1.15939	0.00137381	0.011874	1.0215	1.016	1.0157	1.0163	1.0163
701.56	4.333	SM d34:2	[M+H]+	1	m/z, MS/MS, RT	4872.71	4826.27	4824.49	4527.4	4546.34	4508.33	4129.68	4128.16	3537.72	4039.42	1.15995	0.00546931	0.011874	0.94881	0.95249	0.95209	0.95221	0.95221
369.351	4.922	Cholesterol	[M+H-H2O]+	2b	m/z, RT	46156.4	42471.2	52028.4	34362.5	40493.4	46739.1	30639.5	34707.7	34341.2	37732.8	1.17024	0.155964	0.24791	0.57458	0.65892	0.65931	0.65938	0.65939
798.636	6.348	PC p-38:2/PC o-38:3	[M+H]+	1	m/z, MS/MS, RT	20927.9	21173	20705.7	22113.7	20826.6	18644.9	18509.8	18611.9	16842	17509.5	1.17343	0.000105092	0.011874	1.1013	1.0931	1.0928	1.0927	1.0927
524.371	2.224	LPC 18:0	[M+H]+	2b	m/z, RT	3908.55	3573.82	3645.84	3273.56	4089.52	3494.89	2804.7	3382.09	3003.39	2945.43	1.18303	0.018211	0.039529	0.85755	0.87343	0.87299	0.87295	0.87295
675.543	4.235	SM d32:1	[M+H]+	1	m/z, MS/MS, RT	7501.09	7050.46	7112.9	6231.93	6795.11	5837.99	6005.06	6058.72	5383.1	5979.91	1.18543	0.00209768	0.011874	1.002	0.99437	0.99388	0.99393	0.99393
787.668	6.832	SM d40:1	[M+H]+	1	m/z, MS/MS, RT	5725	5795.84	5738.26	5220.6	6191.91	5079.28	4865.95	4546.74	4686.88	4979.67	1.18681	0.00111409	0.011874	1.0303	1.0227	1.0234	1.0233	1.0233
566.55_548.5386_588.532	6.413	Cer d36:1	[M+H]+_[M+H-H2O]+_[M+Na]+	2b	m/z, RT	8141.18	8363.38	9204	8631.62	7464.75	7391.64	6333.72	6582.86	7747.77	7162.02	1.18703	0.00920502	0.021727	0.91311	0.90871	0.90832	0.90822	0.90822
744.591	5.497	PC p-34:1/PC o-34:2	[M+H]+	1	m/z, MS/MS, RT	24901	27384.5	25478.5	26694.1	26295.9	21726.9	21218.7	21992.2	22410	22150.7	1.19412	2.20313e-05	0.011874	1.1292	1.1232	1.1226	1.1225	1.1225
784.5848_806.5666	5.214	PC 36:3	[M+H]+_[M+Na]+	1	m/z, MS/MS, RT	71188.9	74984.3	72669.2	72111.5	74091.1	59861.1	61256.8	62340.9	60102.2	61386.2	1.19708	4.57291e-07	0.011874	1.1648	1.1595	1.1589	1.1588	1.1588
538.519_520.5082_560.5008	5.721	Cer d34:1	[M+H]+_[M+H-H2O]+_[M+Na]+	1	m/z, MS/MS, RT	22494.1	21830.5	24776.6	20825.5	20316.8	19262	17242.2	17950.6	19480	17943.5	1.19989	0.00331123	0.011874	0.97846	0.97553	0.97508	0.97504	0.97504
703.5754_725.5566	4.8285	SM d34:1	[M+H]+_[M+Na]+	1	m/z, MS/MS, RT	96762.3	94472.9	93343.1	93361.1	93442.3	79461.2	79315.8	77833.2	78165	77584.2	1.2014	3.05096e-08	0.011874	1.1753	1.1677	1.1671	1.167	1.167
770.57	4.927	PC 35:3	[M+H]+	2b	m/z, RT	4005.43	4222.72	4498.7	4250.52	4130.01	3435.6	3646.27	3687.91	3402.36	3328.84	1.20607	0.000154172	0.011874	1.0925	1.0861	1.0856	1.0854	1.0854
774.636	6.639	PC o-36:1	[M+H]+	2a	m/z, MS/MS	12319.6	12966.1	12624.7	12552.2	12801.2	9957.63	10545.6	10825.6	10093	10983	1.20722	1.22677e-05	0.011874	1.1371	1.136	1.1356	1.1354	1.1354
718.538	4.763	PC 31:1	[M+H]+	2b	m/z, RT	4033.11	3485.28	4135.84	3614.26	3828.93	3309.33	2841.4	3184.53	3220.13	3235.1	1.20943	0.00201897	0.011874	1.0037	1.0003	1.0003	1.0006	1.0006
864.657	6.168	PC 42:5	[M+H]+	2a	m/z, MS/MS	3218.87	3406.46	3354.49	3211.7	3360.7	2659.32	2787.95	2639.64	2685.8	2845.12	1.21548	6.19994e-06	0.011874	1.145	1.1438	1.1436	1.1435	1.1435
778.538	4.329	PC 36:6	[M+H]+	2b	m/z, RT	1449.7	1317.24	1424.96	1284.29	1339.3	1033.2	1206.92	1039.26	1011.15	1242.1	1.23187	0.00225338	0.011874	0.99811	1.0073	1.0079	1.0078	1.0078
706.539	4.914	PC 30:0	[M+H]+	1	m/z, MS/MS, RT	594204	593520	566974	597280	577408	461039	476552	488603	474050	466612	1.23767	3.88078e-07	0.011874	1.1656	1.1608	1.1603	1.1602	1.1602
808.585	5.24	PC 38:5_B	[M+H]+	2b	m/z, RT	8833.16	7969.28	8728.57	9251.18	8769.79	6692.22	6539.52	8177.82	6533.14	6934.22	1.24873	0.00162607	0.021727	1.0139	1.0063	1.0059	1.0065	1.0065
692.558	5.271	PC o-30:0	[M+H]+	2a	m/z, MS/MS	8083.51	8806.05	9356.3	8772.03	8465.59	7065.54	6614.51	6968.07	6741.92	7326.07	1.25255	9.42781e-05	0.011874	1.1037	1.0953	1.0951	1.095	1.095
732.5538_754.5352	5.061	PC 32:1	[M+H]+_[M+Na]+	1	m/z, MS/MS, RT	387501	392455	385841	367469	397477	314578	311348	293472	308945	309426	1.25555	1.53781e-06	0.011874	1.1571	1.1501	1.1497	1.1496	1.1496
704.559	6.721	PE p-34:0|PE p-18:0_16:0	[M+H]+	2a	m/z, MS/MS	3616.76	3573.82	3853.76	4044.32	3848.66	3167.69	2696.22	3349.62	2948.54	2767.31	1.26846	0.000677791	0.011874	1.049	1.0438	1.0434	1.0436	1.0436
748.621	6.595	PC o-34:0	[M+H]+	2b	m/z, RT	16149.7	17275.2	15976.6	16839.1	16920.8	13193.4	12594.8	12785	13412.2	13055.7	1.2786	1.37093e-06	0.011874	1.158	1.1509	1.1503	1.1502	1.1502
705.591	5.053	SM d34:0	[M+H]+	2b	m/z, RT	3980.05	4385.75	4257.68	3922.57	4202.69	3410.34	3063.95	3006.81	3321.86	3422.58	1.27877	8.17011e-05	0.011874	1.1066	1.0982	1.0981	1.0981	1.0981
746.607	5.972	PC o-34:1	[M+H]+	2a	m/z, MS/MS	278986	294102	271952	296641	283293	219280	221464	229172	223785	214102	1.28631	2.03668e-06	0.011874	1.155	1.1491	1.1486	1.1485	1.1485
678.507	4.333	PC 28:0	[M+H]+	2b	m/z, RT	7514.93	7520.13	7212.23	7107.76	7649.56	6228.87	5570.32	5879.19	5629.03	5418.39	1.2882	1.28786e-05	0.011874	1.1364	1.1285	1.128	1.1279	1.1279
746.5695_768.5501	6.4495	PE 36:1	[M+H]+_[M+Na]+	1	m/z, MS/MS, RT	59794.2	56980.2	58089.8	60355.6	56636.6	44623.2	44711.7	46179.2	42925	44582.6	1.30865	3.38911e-07	0.011874	1.1663	1.1588	1.1583	1.1582	1.1582
522.355	1.604	LPC 18:1	[M+H]+	2b	m/z, RT	1762.25	1284.85	1650.1	1158.61	1647.64	1282.45	714.737	1301.78	1313.71	1117.43	1.30948	0.0617175	0.17532	0.72266	0.74497	0.74482	0.74513	0.74513
720.59	5.927	PC o-32:0	[M+H]+	1	m/z, MS/MS, RT	38655.3	41911.9	41325.3	40657.3	41125.7	31633	30812.6	29663.9	30318.7	31854.1	1.32015	5.54336e-07	0.011874	1.1637	1.1566	1.1562	1.1561	1.1561
720.555	5.216	PC 31:0	[M+H]+	2b	m/z, RT	10299	10312.2	10742.9	9482.9	10296	7625.51	7338.02	7517.46	7265.63	7921.34	1.35747	3.06028e-06	0.011874	1.1516	1.1432	1.1428	1.1427	1.1427
734.5709_756.5522	5.533	PC 32:0	[M+H]+_[M+Na]+	1	m/z, MS/MS, RT	432129	443322	436296	414471	443504	311057	308271	303151	294325	313319	1.418	3.65814e-08	0.011874	1.1748	1.1673	1.1668	1.1667	1.1667
754.537	4.459	PC 34:4	[M+H]+	1	m/z, MS/MS, RT	3645.6	3335.2	3885.54	3411.02	3381.46	2329.93	2377.94	2515.14	2589.37	2274.22	1.46102	1.3739e-05	0.011874	1.1355	1.1278	1.1272	1.1271	1.1271
798.601	6.798	PE 40:3	[M+H]+	2a	m/z, MS/MS	16576.4	17291.4	18951	16732.1	17266.5	12119.6	11541.9	11402	11829.5	11919.5	1.47617	1.38756e-06	0.011874	1.1578	1.1495	1.1492	1.149	1.149
728.52	4.91	PC 32:3	[M+H]+	2b	m/z, RT	6831.02	6457.7	6973.85	6474.45	6406.82	4578.6	4423.23	4789.42	4147.24	4495.95	1.47736	7.34018e-07	0.011874	1.162	1.1533	1.1527	1.1526	1.1526
782.569	4.916	PC 36:4_B	[M+H]+	2b	m/z, RT	28801.5	30149.6	28507.2	28940.6	29314	17943.3	18497.8	19538.4	19458.8	19127.5	1.54086	7.90761e-09	0.011874	1.1784	1.1729	1.1723	1.1722	1.1721
762.6015_784.5827	6.188	PC 34:0	[M+H]+_[M+Na]+	1	m/z, MS/MS, RT	97277.8	101525	100802	103900	99666.4	65631	63809.4	66401.4	66121.4	63592	1.54558	2.35149e-09	0.011874	1.1805	1.173	1.1725	1.1723	1.1723
768.555	5.839	PE 38:4	[M+H]+	2b	m/z, RT	26483.3	25763.9	26968.4	24897.3	25967.8	16517	16137.4	16230.3	16853.5	16969.5	1.57278	8.15102e-09	0.011874	1.1784	1.1708	1.1703	1.1702	1.1702
880.59	5.026	PI 36:2	[M+NH4]+	2a	m/z, MS/MS	2801.38	3208.88	2769.15	2712.91	3136.44	1698.58	1963.13	1853.88	1939.15	1834.56	1.57479	1.25693e-05	0.011874	1.1368	1.1357	1.1352	1.1351	1.1351
764.524	5.037	PE 38:6	[M+H]+	2b	m/z, RT	3684.81	3490.68	3451.17	3123.33	3440.64	2178.4	2034.93	2289.61	2139.97	2172.98	1.58939	1.25343e-06	0.011874	1.1585	1.1499	1.1493	1.1492	1.1492
744.554	5.843	PE 36:2|PE 18:1_18:1	[M+H]+	2a	m/z, MS/MS	25528.4	26975.3	26124.8	26092.2	24582.8	17366.8	14280.4	14204.1	16605.8	16670.4	1.63412	1.12762e-06	0.011874	1.1593	1.1505	1.15	1.1499	1.1499
718.538	5.786	PE 34:1	[M+H]+	2a	m/z, MS/MS	19224.4	19246.8	19882	17809.2	18507.2	11531	10232.1	10582	10543.3	11592.3	1.73767	1.01801e-07	0.011874	1.1715	1.1628	1.1623	1.1621	1.1621
806.57	4.715	PC 38:6_A	[M+H]+	2b	m/z, RT	6361.63	6643.41	6610.99	6246.66	6331.03	3472.93	3239.45	3550.79	4013.66	3389.77	1.82229	6.09279e-08	0.011874	1.1733	1.1655	1.1649	1.1648	1.1648
612.554	7.019	DAG 34:1	[M+NH4]+	2b	m/z, RT	1473.92	1221.14	1534.88	1368.73	1347.6	707.103	608.643	707.271	858.111	763.074	1.90612	1.03769e-05	0.017569	1.1391	1.1313	1.1308	1.1309	1.1309
780.552	4.635	PC 36:5_D	[M+H]+	2b	m/z, RT	7172.4	8092.37	8013.44	7516.22	8159.32	4192.11	3841.71	3899.01	4056.12	3591.32	1.98944	9.89106e-08	0.011874	1.1716	1.1635	1.163	1.1629	1.1629
756.554	4.708	PC 34:3_B	[M+H]+	2b	m/z, RT	24025.6	23290.3	24540.9	24293.4	23263.2	8548.92	8039.19	8234.66	8290.06	7911.97	2.91076	1.23541e-11	0.011874	1.1847	1.1771	1.1765	1.1764	1.1764
782.57	4.786	PC 36:4_A	[M+H]+	2b	m/z, RT	11465	11349.8	12239.3	11349.4	11305.1	2468.27	2457.71	2702.79	2554.87	2408.28	4.583	3.28632e-11	0.011874	1.1842	1.1769	1.1763	1.1762	1.1762
