# Supplementary material for: In vitro Neuroprotective Potential and Lipidomics Study of Olive Leaves Extracts Enriched in Triterpenoids
Source: Front Nutr. 2021 Oct 11;8:769218. doi: 10.3389/fnut.2021.769218 (PMC8542692; doi:10.3389/fnut.2021.769218)
Supplement: Supplementary file 4 [file Table_4.XLSX]

## Sheet: CSH-QTOF MSMS (-)
Average Mz	Average Rt	Lipid name	Adduct type	MSI Level	MSI Level	Treated_1	Treated_2	Treated_3	Treated_4	Treated_5	Control_1	Control_2	Control_3	Control_4	Control_5	Fold Change	p-val	FDR	VIP 1	VIP 2	VIP 3	VIP 4	VIP 5
819.517	3.935	PG 40:7|PG 18:1_22:6	[M-H]-	2a	m/z, MS/MS	2097.42	2226.26	2133.18	2682.97	2386.78	7021.19	7561.72	7299.43	6793.63	7282.7	0.32053	2.23851e-09	0.024732	1.532	1.503	1.4986	1.4979	1.4977
307.264	2.909	FA 20:2	[M-H]-	1	m/z, MS/MS, RT	2255.11	2118.12	2836.52	2168.37	2402.69	3145.12	3443.33	4141.7	5180.96	3951.95	0.59311	0.00251672	0.024732	1.2885	1.2706	1.2687	1.2683	1.2682
773.533	4.417	PG 36:2|PG 18:1_18:1	[M-H]-	2a	m/z, MS/MS	3709.39	4118.74	3146.35	4641.47	3551.33	6325.55	6604.95	6551.65	6010.56	6579.87	0.59756	1.50612e-05	0.024732	1.4722	1.4432	1.4389	1.4382	1.4381
722.513	5.458	PE o-36:5|PE o-16:1_20:4	[M-H]-	1	m/z, MS/MS, RT	10391.2	10920.2	9360.69	11963.9	11055.8	16232.9	17119.8	16817.7	16203.5	15802.5	0.65337	2.64651e-06	0.024732	1.496	1.4664	1.462	1.4613	1.4612
824.579	5.309	PC p-36:4/PC o-36:5	[M+CH3COO]-	2b	m/z, RT	2013.93	1963.19	1647.96	1811.18	1993.96	2669.58	2838.92	2722.59	2905.63	3043.47	0.66497	9.24875e-06	0.024732	1.4801	1.4519	1.4475	1.4468	1.4467
748.528	5.662	PE p-38:5/PE o-38:6	[M-H]-	2b	m/z, RT	5896.48	6353.32	5026.68	9027.66	6926.64	7862.79	12285.4	10063.2	9123.59	9445.24	0.68124	0.0137643	0.040904	1.1441	1.1296	1.1274	1.1273	1.1272
750.545	6.117	PE p-38:4/PE o-38:5	[M-H]-	2b	m/z, RT	16588.7	16713.1	14334.8	18747.5	16336.5	23434.2	24845.5	24967.8	23064.9	24109.2	0.68693	1.25515e-05	0.024732	1.4751	1.4461	1.4418	1.4411	1.4409
365.342	4.486	FA 24:1	[M-H]-	2b	m/z, RT	866.795	1282.1	1194.79	1163.4	1348.53	1520.77	1397.22	1845.44	1544.88	1907.07	0.71284	0.0064095	0.024732	1.2178	1.1944	1.2008	1.2026	1.2025
892.606	5.511	PC 40:6_B	[M+CH3COO]-	2b	m/z, RT	1522.3	1724.03	1580.3	1953.45	1645.88	2237.6	2374.05	2240.4	2374.48	2515.55	0.71751	8.51294e-05	0.036318	1.435	1.4067	1.4034	1.4028	1.4027
395.389	5.938	FA 26:0	[M-H]-	1	m/z, MS/MS, RT	2183.99	2389.52	3668.96	2083.62	2598.61	2076.34	1755.68	4232.85	5713.12	4196.83	0.71911	0.238424	0.7908	0.63208	0.63627	0.65947	0.65918	0.65912
868.607	5.693	PC 38:4_A	[M+CH3COO]-	2b	m/z, RT	2551.94	2643.23	2340.62	2963.48	2458.38	3478.23	3271.51	3492.91	3612.81	3775.98	0.73486	0.000118016	0.024732	1.4261	1.3981	1.3943	1.3937	1.3936
866.591	5.119	PC 38:5|PC 18:1_20:4	[M+CH3COO]-	2b	m/z, RT	4700.9	5048.35	4027.75	4940.14	4437.42	6650.42	5755.46	6399.74	6452.68	6222.62	0.73549	0.000113551	0.024732	1.427	1.3988	1.3946	1.3941	1.394
748.528	5.508	PE o-38:6|PE o-18:2_20:4	[M-H]-	2a	m/z, MS/MS	25827.6	27452.4	22777.6	31872.8	25991	33713.5	40804.5	37683	35359.2	34399.3	0.736	0.00121288	0.024732	1.3323	1.3092	1.3053	1.3047	1.3047
367.357	5.172	FA 24:0	[M-H]-	2a	m/z, MS/MS	6667.42	6656.95	10467.3	4975.46	6466.19	5028.42	5362.98	10792.3	15483.2	10927.2	0.74028	0.285316	0.54197	0.57761	0.59211	0.60985	0.60965	0.60961
846.623	6.285	PC 36:1	[M+CH3COO]-	2b	m/z, RT	43915.9	40628	37798	47131.1	40548.4	56979.3	57063.5	57445.8	55073.4	56192.3	0.74277	2.26764e-05	0.024732	1.4648	1.4359	1.432	1.4314	1.4313
327.234	1.632	FA 22:6	[M-H]-	2b	m/z, RT	1157.44	1414.16	1388.88	1382.35	1298.81	1569.03	1746.96	1937.56	1826.14	1849.83	0.74367	0.000371704	0.024732	1.3869	1.3599	1.3604	1.36	1.36
883.534	4.209	PI 38:5|PI 18:1_20:4	[M-H]-	2a	m/z, MS/MS	27583.9	26463.5	21513.4	30403.7	26304.3	34503.3	36234.3	35900.3	34282.8	36076.4	0.7473	0.000330902	0.024732	1.3915	1.3663	1.3621	1.3615	1.3614
859.534	4.492	PI 36:3	[M-H]-	2a	m/z, MS/MS	4924.55	4369.34	3982.34	5342.74	4438.42	5685.22	6382.55	6544.79	5894.22	6316.97	0.74802	0.000621844	0.024732	1.3652	1.34	1.3359	1.3354	1.3352
239.201	1.417	FA 15:1	[M-H]-	2b	m/z, RT	253.545	415.93	952.629	439.931	664.321	583.824	278.222	648.795	917.62	1163.96	0.75898	0.396571	0.67945	0.46462	0.49361	0.52275	0.52292	0.52353
852.611	5.463	PC p-38:4/PC o-38:5_A	[M+CH3COO]-	2b	m/z, RT	3602.2	3684.1	3431.24	4019.92	3835.76	4703.55	4681.81	5081.57	4950.29	4784.11	0.76742	1.99145e-05	0.024732	1.4672	1.4381	1.4343	1.4337	1.4335
830.592	5.403	PC 35:2|PC 17:1_18:1	[M+CH3COO]-	2a	m/z, MS/MS	2740.56	3016.53	2745.71	3046.22	2779.61	3980.83	3335.18	3848.67	3429.69	3873.5	0.77589	0.000483095	0.024732	1.3763	1.3491	1.345	1.3453	1.3452
850.596	5.37	PC o-38:6|PC o-18:2_20:4	[M+CH3COO]-	2a	m/z, MS/MS	4680.28	4772.79	4244.1	5190.38	5098.76	6516.23	6266.55	6333.1	6027.76	5648.06	0.77897	0.000307169	0.024732	1.3943	1.3669	1.3634	1.3628	1.3626
1427.99	9.344	CL 70:4|CL 34:2_36:2	[M-H]-	2a	m/z, MS/MS	2366.42	2065.09	1483.25	2208.74	2178.93	2484.78	2817.98	2679.46	2528.26	2567.49	0.7878	0.00943963	0.024732	1.1824	1.1639	1.1615	1.1611	1.161
802.596	5.915	PC p-34:1/PC o-34:2_B	[M+CH3COO]-	2b	m/z, RT	8065.01	7936.98	7282.71	8683.59	8449.2	10180.4	9882.57	10226.8	9875.29	10146	0.80336	5.02375e-05	0.024732	1.4481	1.4196	1.4153	1.4147	1.4146
746.512	5.282	PE o-38:7|PE o-16:1_22:6	[M-H]-	1	m/z, MS/MS, RT	19346.7	19990.6	16233	22336.6	19084.3	23071.6	26110.2	24466	23376.6	23566.5	0.80431	0.00295763	0.024732	1.2777	1.2596	1.2558	1.2553	1.2552
724.528	5.936	PE o-36:4|PE o-16:1_20:3	[M-H]-	2a	m/z, MS/MS	7048.77	7173.75	6095.93	7577.71	6898.79	8173.54	9366.24	9132.13	7771.95	8794.36	0.80476	0.0022957	0.024732	1.2946	1.2724	1.2685	1.268	1.2679
582.511	5.389	Cer d33:1	[M+CH3COO]-	2b	m/z, RT	1313.08	1492.15	1303.41	1616.44	1337.59	1393.64	1944.94	1843.48	1917.19	1657.95	0.80644	0.0219237	0.070899	1.0907	1.074	1.0769	1.0767	1.0769
594.5091_570.4664	5.1645	Cer d34:2	[M+CH3COO]-_[M+Cl]-	2b	m/z, RT	7525.97	7238.21	6537.53	8802.65	6447.29	7539.1	10313.4	8417.67	10721.1	8306.73	0.80692	0.0479397	0.11453	0.97948	0.96447	0.96192	0.96533	0.96525
772.528	5.339	PE o-40:8|PE o-18:2_22:6	[M-H]-	2a	m/z, MS/MS	26238.9	27365	23000.2	30057.6	25780.2	31194.6	35206	33297.3	31430.8	32158.3	0.8111	0.0019161	0.024732	1.306	1.2858	1.2819	1.2814	1.2813
726.544	6.147	PE o-36:3|PE o-18:2_18:1	[M-H]-	2a	m/z, MS/MS	10649.9	10465.8	9247.62	12383.6	10001.6	12631.1	13380	13177.8	12741.5	12385.9	0.82017	0.00295476	0.024732	1.2777	1.2591	1.2553	1.2548	1.2547
728.56	6.733	PE p-36:1/PE o-36:2	[M-H]-	2b	m/z, RT	16236.2	15478.8	13997.4	18426.6	14835.8	19023.7	19780	19141.4	18652.9	19596.5	0.821	0.00225325	0.024732	1.2958	1.2753	1.2715	1.2711	1.271
852.611	5.839	PC o-38:5|PC o-18:2_20:3	[M+CH3COO]-	2a	m/z, MS/MS	3718.67	3597.79	3141	3955.34	3436.96	4498.74	4339.05	4604.29	4145.98	4104.6	0.82285	0.0017826	0.024732	1.3105	1.2872	1.2845	1.2839	1.2838
774.543	5.924	PE o-40:7|PE o-18:1_22:6	[M-H]-	1	m/z, MS/MS, RT	28551.7	28122	25362.2	31756.7	28778.6	35204.8	35607.2	33437.4	33176	33430.4	0.83446	0.00108943	0.024732	1.338	1.3141	1.3109	1.3104	1.3104
844.607	5.71	PC 36:2|PC 18:1_18:1	[M+CH3COO]-	2a	m/z, MS/MS	49848.5	49456.1	43000.1	53941	50945.8	62270.3	57894.7	59313.7	57238.5	59481.7	0.83454	0.00115736	0.024732	1.3348	1.3106	1.3068	1.3063	1.3062
281.248	2.603	FA 18:1	[M-H]-	1	m/z, MS/MS, RT	66927.7	62179.4	86337.6	69177.1	77523.6	81385.8	77509.8	90180.5	95221.1	87049.9	0.83957	0.0310763	0.11453	1.0441	1.048	1.0478	1.0474	1.0474
786.529	4.723	PS 36:2|PS 18:1_18:1	[M-H]-	2a	m/z, MS/MS	4090.74	4045.96	2952.26	4034.04	3372.32	4612.92	4394	4350.45	4298.75	4315.55	0.84175	0.0185954	0.024732	1.11	1.0954	1.0957	1.0952	1.0951
911.565	4.676	PI 40:5	[M-H]-	2a	m/z, MS/MS	3886.67	4108.34	3287.01	4708.07	3617.96	4777.71	4767.29	4619.97	4490.98	4501.07	0.84674	0.0209396	0.11453	1.0958	1.0912	1.0879	1.0874	1.0874
750.544	5.965	PE o-38:5|PE o-16:1_22:4	[M-H]-	2a	m/z, MS/MS	15916.7	15464.3	13331.5	17114.9	15227.7	17221.6	19943.1	18257.4	17199.1	18310.6	0.84739	0.00800712	0.024732	1.198	1.1825	1.179	1.1787	1.1786
253.216	1.776	FA 16:1	[M-H]-	1	m/z, MS/MS, RT	6090.24	6068.41	14126.5	5664.61	14055.2	9181.1	5760.69	10331.7	15145.3	13866.8	0.84746	0.543567	0.7908	0.33687	0.41138	0.43416	0.434	0.43432
423.421	6.73	FA 28:0	[M-H]-	2b	m/z, RT	1474.89	1390.24	2110.03	1535.72	1577.26	1288.89	1192.26	1960.1	2944.07	2141.35	0.84904	0.425569	0.87388	0.43785	0.45103	0.48148	0.482	0.48202
826.594	5.422	PC p-36:3/PC o-36:4	[M+CH3COO]-	2b	m/z, RT	1833.57	1882.08	1394.22	1999.87	1849.76	2144.61	2126.35	2062.03	1981.94	2209.19	0.85139	0.0221407	0.040904	1.0883	1.0815	1.0782	1.0778	1.0777
828.613	5.979	PC o-36:3|PC o-18:2_18:1	[M+CH3COO]-	2a	m/z, MS/MS	5121.41	5520.43	4634.05	5984.47	5294.68	6280.82	6113.05	6417.38	6185.59	6187.64	0.8515	0.00369915	0.024732	1.262	1.2457	1.243	1.2427	1.2426
267.232	2.183	FA 17:1	[M-H]-	2a	m/z, MS/MS	1169.81	1092.86	2326.37	1051.39	2928.78	1923.32	1090.21	1673.93	2709.36	2643.82	0.85349	0.565806	0.7908	0.31877	0.3834	0.40052	0.40036	0.40115
409.31	4.355	FA 28:7	[M-H]-	2a	m/z, MS/MS	2072.68	2100.44	1644.4	2407.51	1859.7	2323.53	2608.66	2530.5	2250.04	2069.26	0.85597	0.067292	0.23496	0.9215	0.92689	0.9247	0.92431	0.92439
896.637	6.044	PC 40:4|PC 18:1_22:3	[M+CH3COO]-	2b	m/z, RT	3341.44	3496.93	2911.31	3775.74	3145.58	3954.94	3898.6	3701.66	3865.74	4014.49	0.85774	0.00777602	0.040904	1.2008	1.1855	1.1819	1.1814	1.1814
898.653	6.647	PC 40:3|PC 18:0_22:3	[M+CH3COO]-	2a	m/z, MS/MS	5550.17	4865.34	4577.96	5448.68	5296.66	5780.56	6076.41	6114.55	5905.35	6034.99	0.86049	0.00262969	0.024732	1.2856	1.2618	1.2583	1.2581	1.258
840.574	5.065	PC 36:4_B	[M+CH3COO]-	2b	m/z, RT	4945.17	4588.74	3888.86	5399.24	4464.27	5252.06	5962.16	5644.12	5229.53	4965.38	0.86075	0.0395131	0.11453	1.0095	1.0062	1.0043	1.0044	1.0043
309.279	3.335	FA 20:1	[M-H]-	1	m/z, MS/MS, RT	6834.39	5627.53	7791.97	5923.93	7301.56	6796.37	6867.47	7960.97	9494.89	7726.87	0.86186	0.130152	0.31019	0.78822	0.80754	0.80774	0.80863	0.80857
869.676	6.254	SM d42:3	[M+CH3COO]-	2b	m/z, RT	1351.21	1241.55	1103.09	1338.96	1374.39	1390.11	1536.76	1371.09	1454.84	1620.85	0.86913	0.0225652	0.040904	1.0867	1.0679	1.0647	1.0649	1.065
874.597	5.2	PC o-40:8|PC o-18:2_22:6	[M+CH3COO]-	2a	m/z, MS/MS	1972.71	2208.59	2123.38	2345.96	1889.53	2500.09	2252.82	2474.63	2260.16	2624.74	0.87022	0.0203918	0.070899	1.099	1.0785	1.0768	1.0774	1.0774
894.62	5.719	PC 40:5_A	[M+CH3COO]-	2b	m/z, RT	1030.67	1142.77	965.984	1161.38	1016.37	1139.4	1311.74	1265.25	1168.52	1202.12	0.8735	0.0141316	0.070899	1.1412	1.1299	1.1277	1.1273	1.1274
700.529	6.082	PE p-34:1/PE o-34:2	[M-H]-	2b	m/z, RT	16561.9	17666.6	14252.9	20263.1	16536.4	18902.5	19600.3	20277.3	18632.6	19825.5	0.87704	0.0472325	0.17725	0.9818	0.99476	0.99527	0.99502	0.99493
874.652	6.894	PC 38:1|PC 18:0_20:1	[M+CH3COO]-	2a	m/z, MS/MS	4415.4	4193.61	3853.25	3956.35	4521.96	4359.85	5493.8	4283.81	4577.98	5153.01	0.87729	0.0607134	0.17725	0.94032	0.92202	0.92042	0.92157	0.92149
854.627	5.932	PC o-38:4|PC o-18:1_20:3	[M+CH3COO]-	2a	m/z, MS/MS	3999.01	4162.42	3626.22	4175.31	4015.76	5044.9	4439.35	4588.61	4356.42	4292.23	0.87927	0.0111871	0.024732	1.1656	1.1434	1.1446	1.1446	1.1445
834.53	4.578	PS 40:6	[M-H]-	2a	m/z, MS/MS	5172.94	4969.32	3565.68	4570.84	4379.74	5835.89	4911.19	4727.77	5092.94	5144.53	0.88123	0.107366	0.31019	0.8309	0.81689	0.82981	0.82942	0.82949
880.645	6.334	PC o-40:5|PC o-18:2_22:3	[M+CH3COO]-	2a	m/z, MS/MS	2664.29	2842.88	2353.97	2906.97	2370.87	2823.78	2798.8	3080.3	3015.91	3104.95	0.88633	0.034244	0.17725	1.0307	1.024	1.0251	1.025	1.0249
754.574	6.75	PE p-38:2/PE o-38:3	[M-H]-	2b	m/z, RT	3520.78	4033.48	3088.48	4644.5	3554.31	4366.91	4037.28	4576.84	3937.57	4248.77	0.89002	0.146035	0.31019	0.76215	0.79561	0.798	0.79963	0.79956
830.627	6.57	PC o-36:2|PC o-18:1_18:1	[M+CH3COO]-	2a	m/z, MS/MS	3477.49	3359.67	2969.18	4154.12	3250.99	4172.69	3759.93	3878.07	3693.75	3792.94	0.89185	0.086996	0.17725	0.87403	0.88118	0.87914	0.87874	0.87894
788.544	5.197	PS 36:1|PS 18:0_18:1	[M-H]-	2a	m/z, MS/MS	26680	24682.3	19543.1	25870.2	24881.2	29217.1	26513.1	26034.1	27301	27272.5	0.89232	0.0632816	0.070899	0.93289	0.92296	0.92552	0.92518	0.92529
882.659	6.905	PC o-40:4|PC o-18:1_22:3	[M+CH3COO]-	2a	m/z, MS/MS	4105.17	4853.9	3755.32	4768.61	4968.48	4457.54	5082.14	4775.8	5343.85	5475.27	0.89322	0.113024	0.23496	0.81999	0.81895	0.83886	0.83856	0.83849
568.4944_544.4495	5.063	Cer d32:1	[M+CH3COO]-_[M+Cl]-	2b	m/z, RT	6554.04	7159.19	5446.9	7947.01	6462.21	7520.27	7682.95	6956.41	7875.14	7360.08	0.89771	0.121419	0.31019	0.80396	0.82536	0.8237	0.82369	0.82369
706.6354_646.6134	7.7475	Cer 42:2;2O|Cer 18:1;2O/24:1	[M+CH3COO]-_[M-H]-	2a	m/z, MS/MS	50532.8	51672	45103.9	56135.6	45252.4	51125.8	59524.8	57954.4	56321.9	51409.3	0.89998	0.0744806	0.17725	0.9034	0.90657	0.90415	0.90412	0.90433
554.348	1.448	LPC 16:0	[M+CH3COO]-	2b	m/z, RT	1151.26	754.912	753.2	805.194	1047.2	1009.92	905.313	1277.01	780.028	989.047	0.90929	0.461582	0.67945	0.40637	0.39839	0.40632	0.40847	0.40861
536.5037_596.5256_572.4819	5.72767	Cer d34:1	[M-H]-_[M+CH3COO]-_[M+Cl]-	2b	m/z, RT	80954.2	79970.8	71164.9	99298.2	72813.7	78082.9	99326.3	89466	92511.7	84866.2	0.90985	0.228544	0.31019	0.64443	0.67853	0.67945	0.68196	0.68192
870.622	5.971	PC 38:3	[M+CH3COO]-	2b	m/z, RT	6033.56	6272.22	5462.93	6494.02	6082.31	6915.26	6750.6	6532.05	6275.63	6853.37	0.91052	0.0209269	0.040904	1.096	1.0856	1.0826	1.0823	1.0823
800.58	5.422	PC p-34:2/PC o-34:3	[M+CH3COO]-	2b	m/z, RT	1098.7	1299.78	1098.64	1240.08	1192.4	1446.61	1375.41	1320.13	1186.73	1167.14	0.91287	0.128316	0.31019	0.79136	0.78073	0.7831	0.78484	0.78494
836.541	4.743	PS 40:5|PS 18:0_22:5	[M-H]-	2a	m/z, MS/MS	2876.61	2394.71	1865.19	2567.94	2567.78	2569.53	2717.68	2874.49	2593.01	2620.5	0.91761	0.244632	0.23496	0.62401	0.63727	0.63798	0.63773	0.63775
864.573	4.866	PC 38:6|PC 16:0_22:6	[M+CH3COO]-	2b	m/z, RT	3078.62	3241.13	2452.8	3239.95	2779.61	3449.98	2983.7	3164.59	3302.22	3213.08	0.91802	0.159216	0.41476	0.74062	0.75019	0.74831	0.74848	0.74849
788.544	4.597	PC 32:2|PC 16:1_16:1	[M+CH3COO]-	2b	m/z, RT	6062.41	6336.69	5396.15	6700.87	6276.24	7052.97	6226.43	6449.72	6667.16	6894.71	0.92433	0.0906481	0.23496	0.86547	0.86577	0.86389	0.86404	0.86441
733.548	4.248	SM d32:1	[M+CH3COO]-	2b	m/z, RT	4167.01	4540.91	3555	4688.9	4273.33	4531.7	4664.37	4905.16	4415.1	4428.98	0.92504	0.149738	0.41476	0.75549	0.79211	0.79282	0.79431	0.7945
756.591	7.363	PE o-38:2|PE o-18:1_20:1	[M-H]-	2a	m/z, MS/MS	6331.42	5864.61	5333.83	7529.27	5968.94	6597.45	6963.41	6879.97	6649.96	6403.9	0.92637	0.231463	0.23496	0.64079	0.6869	0.68503	0.68589	0.68588
747.565	4.539	SM d33:1	[M+CH3COO]-	2b	m/z, RT	1426.45	1390.24	1144.04	1741.56	1415.16	1712.63	1457.4	1588.66	1430.56	1473.5	0.92863	0.34437	0.23496	0.51638	0.56998	0.56853	0.56872	0.56899
778.576	6.486	PE o-40:5|PE o-18:2_22:3	[M-H]-	2a	m/z, MS/MS	24320.8	25433.1	21136.8	27382.7	23657	27010.1	26400.6	25890	26191.1	25555.2	0.93044	0.123039	0.23496	0.80103	0.82761	0.82509	0.82471	0.82466
279.233	1.96	FA 18:2	[M-H]-	1	m/z, MS/MS, RT	12949.4	12481	15253.6	14406.7	14589.2	13721	15766.2	16080.7	13885.7	15314.9	0.93194	0.191869	0.31019	0.69275	0.68189	0.68778	0.68747	0.68745
752.559	6.427	PE o-38:4|PE o-16:1_22:3	[M-H]-	1	m/z, MS/MS, RT	24583.6	25608.8	21263.2	28882.1	22901.2	27395	26954.4	26196.8	25203.7	25610.3	0.93818	0.264657	0.31019	0.60096	0.65723	0.65543	0.65513	0.65512
871.69	6.848	SM 42:2;2O|SM 8:1;2O/34:1	[M+CH3COO]-	1	m/z, MS/MS, RT	14532.5	14817.5	12735	15740.6	14438	15300.7	16742.2	14912.5	15205	14671.4	0.94054	0.170508	0.23496	0.72338	0.74728	0.7462	0.74686	0.74681
776.579	5.854	PC p-32:0/PC o-32:1	[M+CH3COO]-	2b	m/z, RT	4517.44	4574.19	3763.33	4612.21	4217.64	4898.94	4649.54	4719.93	4186.45	4593.29	0.94082	0.205936	0.23496	0.67375	0.69307	0.69719	0.6985	0.69844
818.593	5.628	PC 34:1|PC 16:0_18:1	[M+CH3COO]-	1	m/z, MS/MS, RT	113824	112323	96269.8	123855	107016	121089	116002	119630	113622	117590	0.94107	0.178684	0.31019	0.71142	0.74942	0.74723	0.747	0.74701
830.627	6.082	PC p-36:1/PC o-36:2	[M+CH3COO]-	1	m/z, MS/MS, RT	4082.49	4021	3623.55	4331.7	3725.37	4403.4	4166.36	3989.79	4152.05	4241.35	0.94425	0.143425	0.31019	0.76561	0.773	0.77543	0.77565	0.77615
816.576	5.154	PC 34:2|PC 16:1_18:1	[M+CH3COO]-	1	m/z, MS/MS, RT	35758.1	36856.6	32597.7	37999.5	36659	42183.6	35602.9	36651	36481.2	38807.1	0.94806	0.224374	0.7908	0.64961	0.64744	0.64815	0.64954	0.65033
698.512	5.618	PE p-34:2/PE o-34:3	[M-H]-	2b	m/z, RT	1971.68	2548.61	1439.63	3120.89	2533.97	1943.33	3350.01	2220.8	2425.07	2306.72	0.94855	0.743472	1	0.18276	0.35466	0.36737	0.36846	0.36861
337.31	3.873	FA 22:1	[M-H]-	1	m/z, MS/MS, RT	5370.83	6081.93	9087.37	5668.65	10237.3	7987.56	4561.45	7167.12	10338.7	8166.8	0.95353	0.800814	0.87388	0.14139	0.25354	0.28232	0.28281	0.28345
333.28	3.145	FA 22:3	[M-H]-	2a	m/z, MS/MS	6616.92	5755.43	6500.13	7049.99	6207.62	5232.05	6570.93	7290.61	7963.16	6424.04	0.95965	0.607936	0.7908	0.28555	0.28571	0.32601	0.33261	0.33278
832.607	5.938	PC 35:1	[M+CH3COO]-	2b	m/z, RT	3453.78	3013.41	2457.25	3235.91	3205.25	2977.97	3217.44	3113.63	3350.78	3291.52	0.9632	0.536882	0.87388	0.34289	0.39522	0.39403	0.39701	0.39706
776.561	6.136	PE p-40:5/PE o-40:6	[M-H]-	2b	m/z, RT	7037.43	7306.84	5888.49	7529.27	7194.16	7110.65	7650.68	7831.6	6598.37	7010.26	0.96555	0.513015	0.87388	0.36238	0.46514	0.46485	0.46788	0.46864
744.554	5.629	PE 36:1	[M-H]-	2b	m/z, RT	8823.59	8845.78	7904.15	8970.15	8023.56	8797.38	9003.42	9210.53	8351.66	8672.45	0.96669	0.307748	0.67945	0.55281	0.59426	0.59476	0.59537	0.5957
761.581	4.842	SM d34:1	[M+CH3COO]-	2b	m/z, RT	34550.2	36302.3	30294.5	38681.6	36137.9	37314.1	36530.9	36075.7	34247.4	37475.7	0.96874	0.47279	0.7908	0.39623	0.50164	0.5031	0.50453	0.50465
624.557_600.5123	6.421	Cer d36:1	[M+CH3COO]-_[M+Cl]-	2b	m/z, RT	20824.7	21140.7	19119.4	25974.1	19022.6	18488.2	25688	21106.4	23207.6	20710.6	0.97144	0.73169	1	0.19173	0.3219	0.32953	0.33907	0.33913
227.201	1.534	FA 14:0	[M-H]-	2b	m/z, RT	23959	24853.9	33256.5	18275.3	31613.9	24281.7	20822.2	28116.7	34099.7	27738.9	0.97704	0.864133	0.87388	0.095991	0.30036	0.31762	0.31793	0.31794
840.574	5.515	PS 40:3	[M-H]-	2a	m/z, MS/MS	6895.2	5453.88	4785.4	5833.12	5647.72	6098.37	6003.15	5962.64	5561.37	5585.52	0.9796	0.749275	0.67945	0.17891	0.21247	0.30143	0.30426	0.30425
241.217	1.921	FA 15:0	[M-H]-	2b	m/z, RT	13418.3	14975.5	21760	13043.5	23825	16680.2	13352.1	18048.6	21231.7	19425.8	0.98066	0.89873	1	0.071417	0.24287	0.28371	0.28513	0.2852
842.591	5.241	PC 36:3|PC 18:1_18:2	[M+CH3COO]-	2b	m/z, RT	9662.55	9180.61	8417.86	10122.4	9306.46	9508.33	9185.7	10351.3	9150.91	9392.24	0.98113	0.628221	0.87388	0.26966	0.38733	0.3888	0.39136	0.39138
804.574	5.319	PC 33:1	[M+CH3COO]-	2b	m/z, RT	4821.48	5102.42	4528.1	5109.66	4652.23	5034.31	4783.86	4753.25	4936.13	5111.67	0.98351	0.568035	0.7908	0.31749	0.3939	0.39574	0.39652	0.39718
582.375	2.225	LPC 18:0_B	[M+CH3COO]-	2b	m/z, RT	1715.04	1607.57	1277.59	1590.21	1289.86	1659.66	1548.1	1773.89	1170.55	1419.44	0.98798	0.897298	1	0.072156	0.1827	0.22921	0.23638	0.23729
780.591	6.892	PE o-40:4|PE o-18:2_22:2	[M-H]-	2a	m/z, MS/MS	3513.56	3734.01	3117.86	3576.96	3889.46	3035.65	3977.1	3283.18	3690.72	3964.67	0.99332	0.919069	0.87388	0.057299	0.16763	0.21975	0.22176	0.2218
736.512	4.351	PC 28:0|PC 14:0_14:0	[M+CH3COO]-	2a	m/z, MS/MS	2901.34	2822.08	2470.6	3213.71	2641.37	2827.31	3170.34	3045.02	2865.16	2226.15	0.99406	0.936138	0.87388	0.044517	0.2358	0.24428	0.24629	0.24776
872.638	6.341	PC 38:2|PC 18:1_20:1	[M+CH3COO]-	2b	m/z, RT	5077.09	4875.73	4348.26	5039.02	4590.58	5096.69	4728.91	4836.56	4569.89	4679.16	1.0008	0.981783	1	0.012502	0.23217	0.2794	0.27982	0.27992
759.566	4.347	SM d34:2	[M+CH3COO]-	2b	m/z, RT	3119.84	2986.37	2310.35	3056.31	3301.71	3138.05	3099.7	3013.66	2749.83	2712.72	1.004	0.951022	0.87388	0.033544	0.22343	0.23738	0.23831	0.23845
768.555	6.295	PE 38:3|PE 18:0_20:3	[M-H]-	2a	m/z, MS/MS	18336.7	18395.5	15020.4	22270	17350.9	16458.9	21538.3	17542.9	17493.5	17799.7	1.006	0.942858	0.87388	0.040293	0.34082	0.342	0.34601	0.34599
790.539	5.641	PE 40:6|PE 18:0_22:6	[M-H]-	2a	m/z, MS/MS	20149.6	22720.2	17379.7	30225.1	21563.6	16853.2	29098.2	23611.4	19989.4	20241	1.0205	0.884387	0.87388	0.081663	0.3392	0.35538	0.35603	0.35653
789.612	5.495	SM d36:1	[M+CH3COO]-	2b	m/z, RT	7820.74	8399.7	6604.3	8205.32	7060.89	7454.35	7446.59	7627.75	7202.36	7104.6	1.0341	0.498893	0.7908	0.37378	0.49491	0.49344	0.49535	0.49575
817.646	6.181	SM d38:1	[M+CH3COO]-	2b	m/z, RT	1043.04	1091.82	1002.49	874.817	1081.01	923.996	1055.33	969.272	1016.77	943.464	1.0377	0.446321	0.54197	0.42078	0.4258	0.42553	0.42537	0.42752
764.545	4.932	PC 30:0|PC 14:0_16:0	[M+CH3COO]-	2a	m/z, MS/MS	6680.82	6678.79	5888.49	8058	6545.75	6031.28	7230.3	6726.1	6430.42	6186.58	1.0383	0.562392	0.87388	0.32181	0.48325	0.48885	0.48984	0.48987
750.527	4.93	GlcCerd14:14E/20:02OH	[M+Cl]-	2b	m/z, RT	2274.69	2442.55	2158.11	2877.71	2117.27	2142.26	2720.3	2352.13	2179.22	1966.43	1.0451	0.602259	0.7908	0.29095	0.41027	0.40939	0.41051	0.41097
790.56	5.088	PC 32:1|PC 16:0_16:1	[M+CH3COO]-	2b	m/z, RT	42771.9	40556.3	36516.8	45780	40649.9	39536.4	39414.3	39837.2	38121.2	40000.8	1.0476	0.262477	0.23496	0.60357	0.69318	0.69158	0.69131	0.69142
802.596	5.512	PC p-34:1/PC o-34:2_A	[M+CH3COO]-	2b	m/z, RT	3052.85	2818.96	2549.84	3092.63	2939.72	3033.3	2688.03	2643.2	2853.02	2577.04	1.0479	0.332125	0.54197	0.52887	0.55267	0.56393	0.56475	0.56527
702.543	6.694	PE o-34:1|PE o-18:1_16:0	[M-H]-	2a	m/z, MS/MS	5536.77	5192.88	4650.08	6384.04	5659.65	4864.81	5049.87	5329.52	4738.85	5389.41	1.0808	0.224872	0.41476	0.64907	0.72765	0.73531	0.73503	0.73509
744.554	6.43	PE 36:1|PE 18:0_18:1	[M-H]-	2a	m/z, MS/MS	34563.6	33515.6	28726.7	36103.6	32615.4	30749.6	30899.3	30686.4	29686.6	30979.5	1.0819	0.082219	0.23496	0.88473	0.93247	0.92976	0.92932	0.92927
718.538	5.552	PE 34:0|PE 16:0_18:0	[M-H]-	2a	m/z, MS/MS	2921.96	2955.18	2887.27	3387.27	2709.99	3099.21	2653.14	2566.76	2826.72	2510.25	1.0882	0.157298	0.23496	0.74341	0.7477	0.74847	0.74868	0.7491
199.169	0.986	FA 12:0	[M-H]-	1	m/z, MS/MS, RT	6022.22	4384.94	5167.34	4223.74	4930.69	4107.96	4248.34	4920.84	4692.31	4695.06	1.0911	0.277188	0.41476	0.58692	0.59357	0.59731	0.5982	0.59817
778.596	5.948	PC o-32:0	[M+CH3COO]-	2b	m/z, RT	5673.85	5360.29	4605.56	5544.54	5496.56	4900.12	4751.59	5026.69	4427.24	5173.15	1.099	0.0686465	0.17725	0.91866	0.93655	0.93384	0.93429	0.93422
804.612	6.001	PC o-34:1|PC o-18:1_16:0	[M+CH3COO]-	1	m/z, MS/MS, RT	25359.7	24846.6	22809.7	26955.9	25492.8	23889.7	21585.4	23021.4	22176.7	22248.8	1.1111	0.012261	0.070899	1.1564	1.1618	1.1584	1.1582	1.1582
762.529	4.5	PC 30:1|PC 14:0_16:1	[M+CH3COO]-	2a	m/z, MS/MS	6887.98	7557.44	5890.27	7743.19	7132.5	6151.34	6217.71	6040.06	6111.74	6131.46	1.1487	0.0234665	0.23496	1.0814	1.1089	1.109	1.1089	1.1088
792.576	5.554	PC 32:0|PC 16:0_16:0	[M+CH3COO]-	1	m/z, MS/MS, RT	32946.5	32169	28739.1	33594.2	32021.6	28674.5	26531.4	27454.2	26701	28002.9	1.1609	0.0014257	0.024732	1.3234	1.3164	1.3125	1.312	1.3119
796.586	6.769	PE 40:3|PE 18:0_22:3	[M-H]-	2a	m/z, MS/MS	13894.5	14636.6	12969.1	16676	13393.8	13033.6	11764.7	12680.9	11838	12209.9	1.1632	0.0204089	0.040904	1.0988	1.1172	1.1157	1.1156	1.1155
730.576	6	PE o-36:1|PE o-20:1_16:0	[M-H]-	2a	m/z, MS/MS	2355.09	2026.62	1811.78	2283.4	2107.33	1862.12	1751.32	1846.42	1846.37	1784.1	1.1645	0.0164041	0.12045	1.1255	1.1261	1.1232	1.1228	1.1228
794.569	6.173	PE 40:4|PE 18:1_22:3	[M-H]-	2a	m/z, MS/MS	7036.4	6689.19	6041.63	7780.52	7124.54	6370.27	6161.89	5666.66	5830.48	5692.59	1.1666	0.0140269	0.070899	1.1421	1.1487	1.1454	1.1451	1.1451
812.543	4.472	PC 34:4	[M+CH3COO]-	2b	m/z, RT	1408.93	1474.47	1306.08	1484.26	1547.43	1186.48	1322.21	1279.95	1216.07	1178.8	1.1677	0.00302289	0.040904	1.2764	1.2705	1.2692	1.2688	1.2688
760.513	4.728	PS 34:1	[M-H]-	2a	m/z, MS/MS	3128.09	3100.76	2162.56	2783.87	2692.09	2310.58	2397.6	2364.87	2278.37	2507.07	1.1694	0.0555568	0.23496	0.9555	0.96636	0.96349	0.96334	0.9633
764.523	5.245	PE 38:5|PE 18:1_20:4	[M-H]-	2a	m/z, MS/MS	3383.7	3461.57	2975.41	3780.78	3174.42	2629.56	3234.88	2872.53	2651.69	2746.65	1.1867	0.0167579	0.070899	1.1216	1.1384	1.1356	1.1352	1.1351
225.185	1.141	FA 14:1	[M-H]-	2b	m/z, RT	958.525	681.085	1225.95	836.474	1262.01	548.512	698.609	683.096	1050.15	1098.23	1.217	0.289335	0.54197	0.57309	0.57958	0.59194	0.59376	0.59414
742.539	5.835	PE 36:2|PE 18:1_18:1	[M-H]-	2a	m/z, MS/MS	15548.7	15517.3	13756.1	17226.9	14900.5	12524	12776.4	12337.9	12112.2	12847	1.2293	0.0011063	0.024732	1.3372	1.3368	1.3336	1.333	1.3329
766.539	5.819	PE 38:4|PE 18:0_20:4	[M-H]-	1	m/z, MS/MS, RT	15328.2	15186.6	13030.5	16855.6	14731.4	11588.2	12199.1	12403.5	12079.8	12622.3	1.2339	0.00209937	0.024732	1.3003	1.3053	1.3042	1.3036	1.3034
820.606	6.213	PC 34:0	[M+CH3COO]-	2b	m/z, RT	12324.8	11982.9	9881.52	13566.2	11028.9	9929.72	9240.65	8968.46	9554.58	9507.79	1.2454	0.00683269	0.040904	1.2124	1.2187	1.215	1.2145	1.2145
255.232	2.378	FA 16:0	[M-H]-	1	m/z, MS/MS, RT	679265	688382	806481	534642	684171	582058	530428	521459	532827	547806	1.2499	0.0157327	0.070899	1.1293	1.1242	1.1224	1.122	1.1219
305.248	2.406	FA 20:3	[M-H]-	1	m/z, MS/MS, RT	5132.75	4790.47	4681.24	5237.8	4596.54	3364.05	4141.94	3952.55	4823.83	3227.92	1.2526	0.0138427	0.11453	1.1433	1.1285	1.1259	1.1268	1.1267
747.518	4.701	PG 34:1|PG 16:0_18:1	[M-H]-	2a	m/z, MS/MS	26697.5	25106.6	22896.9	28400.8	24801.6	20019.5	20421	20823.2	19336.8	20704.3	1.2626	0.000571223	0.024732	1.3691	1.3632	1.3595	1.3588	1.3587
861.548	4.636	PI 36:2|PI 18:1_18:1	[M-H]-	2a	m/z, MS/MS	7634.19	6813.97	6022.93	7798.68	6388.62	5192.03	5485.95	5440.27	5077.77	5616.26	1.2927	0.00237165	0.024732	1.2926	1.2894	1.2855	1.2849	1.2848
740.522	5.352	PE 36:3	[M-H]-	2b	m/z, RT	1686.18	1823.85	1652.41	2057.38	1918.38	1246.51	1192.26	1295.63	1493.28	1516.96	1.3546	0.00135069	0.024732	1.3263	1.3154	1.3216	1.3211	1.321
716.523	5.764	PE 34:1	[M-H]-	2b	m/z, RT	11232.3	10709.1	9826.32	12651	11161.2	8069.96	8477.5	8234.4	7894.37	8045.95	1.3648	0.000223664	0.024732	1.4056	1.3966	1.3931	1.3924	1.3923
838.56	4.68	PC 36:5_B	[M+CH3COO]-	2b	m/z, RT	1935.6	1522.3	1498.39	1880.81	1485.77	1398.35	1083.24	1216.24	1173.58	1071.73	1.4005	0.00344782	0.024732	1.2667	1.2503	1.249	1.2486	1.2486
792.554	5.84	PE 40:5|PE 18:0_22:5	[M-H]-	2a	m/z, MS/MS	3348.65	3334.72	2929.11	3700.06	3333.54	2418.87	2434.23	2388.39	2122.57	2479.51	1.4055	0.000114252	0.024732	1.4268	1.4152	1.4115	1.4109	1.4108
814.561	4.73	PC 34:3	[M+CH3COO]-	2b	m/z, RT	7388.89	6995.94	6075.46	7387	6864.98	3209.86	3479.96	3227.31	3207.12	2978.8	2.1556	4.52656e-07	0.024732	1.5115	1.4887	1.4843	1.4836	1.4834
840.576	4.8	PC 36:4_A	[M+CH3COO]-	2b	m/z, RT	3450.69	3532.28	2994.1	3878.66	3271.88	1218.26	971.598	991.813	933.808	973.146	3.3657	2.9047e-07	0.024732	1.5145	1.4919	1.4876	1.487	1.4868
