# Supplementary material for: In vitro Neuroprotective Potential and Lipidomics Study of Olive Leaves Extracts Enriched in Triterpenoids
Source: Front Nutr. 2021 Oct 11;8:769218. doi: 10.3389/fnut.2021.769218 (PMC8542692; doi:10.3389/fnut.2021.769218)
Supplement: Supplementary file 5 [file Table_5.XLSX]

## Sheet: Supplementary Table S5
Cluster name	Cluster size	p-values	FDR	Key compound	Altered metabolites	Increased	Decreased	Increased ratio	Altered Ratio
Triglycerides	47	2.2e-38	3.3e-37	TAG 46:0	47	0	47	0	1
Unsaturated_Phosphatidylcholines	61	8.8e-28	6.6e-27	PC 34:2	46	25	21	0.5	0.8
Phosphatidylethanolamines	23	1.2e-09	6e-09	PE 34:1	15	9	6	0.6	0.7
Saturated_Phosphatidylcholines	6	8.2e-06	2.9e-05	PC 32:0	6	6	0	1	1
Sphingomyelins	14	9.6e-06	2.9e-05	SM d34:0	8	8	0	1	0.6
Phosphatidylinositols	7	1.7e-05	4.3e-05	PI 36:2	6	2	4	0.3	0.9
Plasmalogens	5	9.8e-05	0.00021	PE p-40:5/PE o-40:6	5	2	3	0.4	1
Saturated_Phospholipid ethers	4	0.00062	0.0012	PC O-32:0	4	4	0	1	1
Phosphatidylglycerols	3	0.0033	0.0055	PG 34:1|PG 16:0_18:1	3	1	2	0.3	1
Ceramides	9	0.02	0.029	GlcCer d42:2	2	1	1	0.5	0.2
UnSaturated FA	14	0.15	0.2	FA 22:6	3	0	3	0	0.2
NewCluster_9	6	0.22	0.28	PE p-38:5/PE o-38:6	2	1	1	0.5	0.3
Lysophosphatidylcholines	3	1	1	LPC 18:0	1	1	0	1	0.3
Phosphatidylserines	6	1	1	PS 36:2|PS 18:1_18:1	1	0	1	0	0.2
Saturated FA	7	1	1	FA 16:0	0	0	0	N/A	0
